# Supplementary material for: Nanomechanics and ultrastructure of the internal mammary artery adventitia in patients with low and high pulse wave velocity
Source: Acta Biomater. 2018 Jun;73:437–48. doi: 10.1016/j.actbio.2018.04.036 (PMC5995416; doi:10.1016/j.actbio.2018.04.036)
Supplement: Supplementary data 2 [file mmc2.xlsx]

## Sheet: Elastic modulus 
	Low PWV								High PWV
Patient No.	522	549	552	559	565	631	656	693	524	534	573	603	606	620	627	643	1202
	2302.7	1825	1728.84	1729.95	1507	1665	1065	1561	2623	2150	2230	2083	2720	2310	2134	2566.04	1940
	2370.1	2398.9	1870	1806.21	1574	1765	1100	1937	2667	2364	2239	2137	2987	2377	2251	3403.3	2160
	2395.8	2722.2	2151	1850.26	1764	1792	1116	1993	2725	2470.5	2606	2141	3463.57	2675	2866	3200.1	2249
	2688.6	2768	2373.3	2095.22	2214	2103	1938	2249	3361	3262.3	3059.2	2334	3605	2725.8	2920	4124.85	2497
	2693	2780.2	2476.9	2114.39	2276	2140	2792	2360	3583	3430.1	4003.8	2390	3668.7	2984.76	3008	3357.27	2565
	2821.6	3126.4	2806.1	2824.94	2446	2189	2975	2404	4098	3610.4	4374.6	2555	3891	3406.54	3358	3842.21	2590

## Sheet: Fibril Diameter
	Low PWV							High PWV
Patient NO.	522	549	552	565	631	656	693	524	534	573	603	606	620	627	643	1202
	88	70.4323	74.6672	74.2184	73.4639	71.129	73.7486	72.9983	77.3108	74.4884	73.4159	74.7072	78	71.3676	76.7699	75.1046
	91	74.6672	80.0148	75.3522	73.7486	72.6437	74.9633	74.7216	83.3794	77.5259	73.439	76.0962	80	74.4356	77.7653	75.1746
	102.083	75.3522	80.4561	75.5233	74.6007	72.7075	75.9486	75.0306	83.3794	88.2498	73.439	77.8743	84.8997	74.8229	80.7519	75.2399
	104.097	75.4668	82.6908	79.0398	74.6007	74.6007	76.7514	75.393	84.107	88.6319	74.4129	77.8743	86.6275	74.8808	82.1743	75.9486
	106.843	75.5233	82.993	80.4561	75.1193	75.9867	76.7514	75.888	84.6435	92.7786	75.5593	80.4853	88.5632	75.6359	82.3473	76.936
	107.134	75.6582	83.0963	81.1821	76.7514	76.7514	77.3844	77.7379	85.5593	93.4696	76.6982	82.4495	89.3369	75.8623	82.7376	77.3844
	107.218	78.1631	84.1381	81.1825	76.7514	76.7699	78.0267	77.7428	86.0684	93.5437	76.6982	83.0992	90.142	76.2979	83.5408	78.0267
	108.552	79.0398	85.8873	82.1286	77.3844	76.7699	78.1655	78.037	86.5869	93.8615	77.6804	84.1897	92.8758	76.3679	84.7792	78.0267
	108.68	80.2694	86.7853	82.4488	77.3844	77.1714	79.2187	78.4268	90.7481	94.5804	77.7626	85.2991	92.9322	77.1067	86.418	79.4698
	109.734	80.4561	86.7853	83.1778	77.3844	77.3844	79.4698	78.8848	91.1083	95.3455	79.2624	85.8047	94.7344	77.8743	86.5041	80.2743
	111.177	80.4561	89.4123	83.374	77.7653	77.3844	79.4698	78.9092	91.3962	97.2206	79.9946	85.8047	95.8813	78.3838	88.4796	81.002
	113.091	83.8892	90.5893	83.3905	77.7653	77.3844	79.6556	78.9213	91.5524	97.8048	80.1065	86.5408	96.1098	78.4251	88.7721	82.2389
	115.076	85.3347	90.5893	83.5871	78.1655	78.2524	80.3488	78.9277	92.0146	99.2325	80.9081	86.5408	97.1915	78.4785	89.2679	82.2669
	115.429	85.3399	93.7058	83.8892	79.0386	78.4479	80.3726	79.0436	92.4163	99.5965	81.1825	87.2315	97.4591	78.7964	90.2361	82.3473
	117.167	87.3756	94.5172	83.9618	80.3488	79.2914	80.3726	80.3812	92.4163	100.006	81.5377	87.4984	97.4591	78.9056	90.835	82.7798
	118.829	88.1839	94.9301	84.1099	80.7519	79.5077	80.3726	81.0893	92.4191	101.178	81.5377	87.7459	97.5843	79.9923	91.4016	82.7798
	119.665	88.2189	95.9604	84.1381	80.7519	79.9339	80.7519	81.2441	92.4191	101.648	82.4395	87.7459	97.6886	80.0925	91.547	83.5408
	122.271	88.5676	100.022	84.3418	80.9538	79.9339	81.002	81.5402	93.416	103.578	84.0961	88.0561	97.8863	80.0925	91.9753	83.65
	123.973	90.1937	100.343	86.8464	81.002	80.1431	81.0799	81.5402	93.5542	103.664	84.2996	88.0561	97.8888	80.3996	92.4476	84.5082
	124.966	91.4234	101.394	87.0572	81.002	80.777	81.0799	81.6878	93.6008	103.759	84.6244	91.4526	100.072	80.5967	93.8379	85.186
	125.25	91.5894	102.006	87.0889	81.002	81.4267	81.26	82.1094	94.0685	104.978	84.9012	91.4526	100.127	80.9506	93.8925	85.2714
	126.802	91.7478	104.819	87.4376	81.002	82.1743	81.3094	82.2763	94.1921	106.288	85.0498	92.8942	101.038	81.0758	94.1939	85.3762
	128.855	91.7478	106.218	87.5505	81.0799	82.2669	81.4069	82.3773	94.5831	107.239	85.3289	94.2066	104.842	81.2106	95.2072	85.6823
	130.626	92.5457	107.277	88.731	81.0799	82.5434	81.5361	82.5723	95.3663	108.057	85.3347	94.2066	106.166	81.278	95.2502	85.6823
	133.626	93.5437	107.486	88.8478	81.0799	82.821	82.3473	82.7389	96.0979	108.171	85.3946	95.132	106.801	81.5422	95.4129	85.9829
	135.297	93.5437	111.224	88.975	81.0799	83.3687	83.1255	82.7417	96.9499	108.337	85.5804	95.3421	108.427	81.9799	95.7586	86.5041
	137.037	93.5578	112.253	89.2339	81.3094	83.5703	83.272	82.7813	96.9499	108.37	85.7539	95.8813	108.92	82.2166	96.6358	86.5893
	137.942	94.1027	112.253	89.3712	81.4069	83.65	83.2991	82.82	97.2568	108.417	85.8873	96.7962	109.113	82.2284	96.6573	86.678
	140.39	94.5172	112.258	89.3718	81.6284	83.774	83.349	83.1212	97.3594	109.676	86.0526	96.9595	110.916	82.4014	97.1988	87.2205
	142.032	94.7812	112.573	89.4423	81.6284	83.9956	83.3687	83.2043	100.76	109.68	86.2174	97.3885	111.281	82.4659	97.7453	87.3831
	142.219	95.0187	112.909	89.4595	81.6284	84.0716	83.703	83.3093	101.197	110.874	86.3335	97.5843	111.281	82.8716	98.6045	87.3831
	144.186	95.1975	112.909	89.5355	81.8609	84.5071	83.802	83.6325	102.042	111.226	86.5533	97.6497	111.581	82.9924	98.7179	87.6678
	149.258	95.23	113.07	90.3104	82.0124	85.186	83.802	84.0858	102.506	111.802	86.5533	97.6937	112.325	82.9971	98.8287	87.8196
	153.853	95.5121	115.162	90.3104	82.2669	85.2917	83.802	84.4743	102.769	112.543	86.618	98.1607	112.325	83.0992	99.231	88.0052
	154.883	95.9535	115.212	90.5819	82.3473	85.6253	84.0716	85.1003	102.938	113.115	87.0572	98.1607	117.782	83.1818	99.2347	88.199
	161.309	95.9601	115.665	90.6961	82.3473	85.9622	84.0716	85.1734	102.938	113.683	87.4473	98.6721	119.06	83.193	100.221	88.2222
	163.916	95.9687	116.456	90.8323	82.3473	85.9622	84.2016	85.3113	102.938	113.885	87.457	99.0079	120.777	83.376	100.34	88.2785
	164.066	96.9773	116.873	90.8323	82.4296	86.222	84.5082	85.4073	103.051	114.339	87.4707	99.6599	120.777	83.3821	100.385	88.7052
	168.469	98.0983	118.091	90.9178	83.0508	86.3132	84.5082	85.7458	103.944	114.641	87.5239	99.6599	122.514	83.4199	100.751	88.7052
	170.418	98.4648	118.317	91.0693	83.0508	86.4458	84.836	85.7503	104.525	114.877	87.6617	100.985	123.456	83.4647	100.909	89.2943
	170.652	98.5302	118.956	91.1447	83.224	86.4458	85.0696	85.8312	104.822	115.212	87.6617	101.678	124.314	83.4673	101.008	89.4101
	174.522	99.1153	119.07	91.5338	83.2991	86.4458	85.0696	85.975	104.822	115.221	87.7811	101.981	124.314	83.4874	101.292	89.9911
	177.675	99.5965	119.07	91.7641	83.2991	86.5064	85.0864	86.0564	104.822	115.587	87.7921	102.284	127.24	83.8218	102.004	90.0121
		99.5965	120.857	91.8077	83.2991	86.5893	85.4223	86.0841	105.359	115.851	87.8709	102.284	127.568	83.9204	102.916	90.0501
		100.148	123.372	91.9213	83.3687	87.0232	85.4223	86.1128	105.505	116.21	87.9835	102.498	128.379	83.9802	102.999	90.0944
		100.238	123.372	91.9213	83.703	87.1731	85.6253	86.677	106.875	117.048	88.1633	102.649	129.436	83.9991	103.139	90.2361
		100.244	123.904	92.0305	83.802	87.371	85.6814	86.7456	108.872	118.561	88.2498	102.808	129.436	84.1121	103.139	90.2361
		100.418	123.904	92.3684	83.9956	87.5353	85.6823	86.7456	109.737	118.956	88.2498	102.872	133.175	84.6296	103.59	90.3033
		100.626	124.955	92.6751	83.9982	87.6678	85.889	86.7456	110.45	119.093	88.2732	102.874	135.627	84.6559	103.889	90.5134
		100.677	127.909	92.8391	84.4763	88.2785	85.9212	86.8287	111.33	119.982	88.396	103.093	135.627	84.7722	103.996	91.547
		101.23	128.937	92.9282	84.491	88.2785	85.9212	87.1376	111.368	120.448	88.396	103.12	138.187	84.7722	103.996	91.6229
		101.35	130.624	93.5578	84.5082	88.3879	85.9622	87.1891	111.368	121.005	88.731	103.922	139.7	84.8196	104.168	91.6458
		101.977	130.673	93.688	84.5082	88.4364	85.9622	87.3575	111.491	122.633	88.731	103.922	141.113	84.8971	104.745	91.7521
		102.253	131.314	93.8594	84.5082	88.4809	86.222	87.5205	112.173	122.705	88.8	103.98	144.239	84.9859	105.19	91.7544
		102.311	133.141	93.9358	84.5082	88.7721	86.2684	87.5623	112.443	123.275	88.8678	103.98	144.936	85.0947	105.718	91.7544
		102.337	136.044	93.9358	84.836	88.7721	86.3447	87.5623	112.807	123.393	88.9232	104.395	153.251	85.209	105.718	91.7548
		102.574	136.215	94.0804	85.6075	88.7721	86.418	87.6778	112.897	123.863	89.0038	104.749	154.178	85.2991	105.936	92.4638
		102.716	136.215	94.4333	85.6075	88.8404	86.5041	87.8994	113.655	124.215	89.2552	104.85	154.178	85.3079	105.984	92.6009
		103.11	136.215	94.6251	85.6823	89.1585	86.5041	88.0297	114.02	124.591	89.4595	104.924	155.153	85.3209	106.189	92.6313
		103.214	137.098	94.6258	85.8598	89.1702	86.5893	88.3169	114.021	124.715	89.4625	105.361	161.303	85.5714	106.282	93.1428
		103.46	139.234	94.6715	85.9212	89.1967	86.6411	88.3169	114.49	128.184	89.6236	106.19	164.777	85.8047	106.347	93.2622
		103.462	140.213	94.7613	85.9622	89.2099	86.6411	88.4256	114.682	131.243	89.6236	106.283	164	86.1027	106.565	93.4173
		103.76	142.647	95.0187	85.9622	89.252	87.0575	88.4848	114.981	132.82	90.0938	106.557	166	86.1154	106.574	93.5118
		104.09	143.976	95.1975	85.9922	89.2819	87.2858	88.5968	115.262	132.936	90.1499	106.585	168	86.1876	106.649	93.575
		105.156	145.139	95.3869	86.2684	89.4404	87.4964	88.7268	115.262	134.492	90.1649	106.642	173	86.3921	106.97	93.7652
		105.202	146.737	95.7381	86.2684	89.5291	87.6195	88.786	115.379	134.888	90.3235	107.124	175	86.6275	107.202	94.0903
		105.358	147.237	95.7846	86.3447	89.5308	87.6678	88.8795	115.458	135.523	90.62	107.649	176	86.6301	107.372	94.6787
		105.409	147.237	95.9604	86.3447	89.7064	87.813	88.9183	116.361	136.439	90.6488	107.933	182	86.8767	107.489	95.2502
		105.746	147.338	96.3722	86.3567	89.7174	87.8196	89.232	117.352	136.882	90.6615	107.933	184	86.906	107.496	95.4377
		105.799	147.338	96.4849	86.3567	89.9911	87.93	89.268	118.12	137.068	90.7905	108.103	186	86.9301	108.581	95.4575
		106.926	148.223	96.8954	86.4968	90.0121	88.0748	89.2696	118.12	137.151	90.9033	109.074	188	86.9805	109.429	95.915
		107.051	153.094	96.9274	86.5893	90.0944	88.2222	89.3623	118.275	137.517	91.0028	109.261	194	87.0816	109.821	96.0109
		107.081	153.199	96.9387	86.9229	90.1281	88.2222	89.4079	119.279	138.49	91.0171	109.503	197	87.0885	110.566	96.2141
		107.113	153.199	97.0044	86.9383	90.2947	88.2459	89.5416	119.279	140.075	91.1725	109.91		87.0885	110.723	96.6882
		107.311	154.796	97.073	86.9633	90.379	88.2785	89.5705	119.852	140.849	91.292	109.948		87.2287	111.116	96.9153
		107.434	155.302	97.3063	86.9633	90.4706	88.2895	89.7095	120.875	142.079	91.4821	110.191		87.359	112.297	96.9386
		107.955	155.302	97.3764	87.1082	90.739	88.3454	89.7865	121.267	142.704	91.4821	110.877		87.378	112.585	97.0016
		108.067	156.978	97.5131	87.306	90.8017	88.3454	89.8874	122.428	143.161	91.5338	111.214		87.378	112.676	97.0528
		108.328	157.599	97.6298	87.3795	90.9504	88.4133	89.8874	122.995	143.785	91.5679	111.281		87.4111	113.025	97.0528
		108.571	169.656	98.1772	87.3795	91.5066	88.5957	89.8897	125.751	143.807	91.6513	111.553		87.5037	113.366	97.0608
		109.492		98.3533	87.5353	91.6458	88.6424	89.8897	126.537	143.977	91.8665	111.558		87.5273	113.512	97.1218
		109.68		98.4648	87.5353	91.6458	88.7052	89.9942	126.846	144.453	91.9139	111.558		87.6612	114.247	97.3738
		109.935		98.8466	87.5353	92.7435	88.7304	90.0775	127.551	145.083	92.1565	111.841		87.9443	114.853	97.4837
		110.014		99.0521	87.5353	92.7494	88.7591	90.1145	128.3	146.186	92.3045	111.905		87.964	115.284	97.9839
		111.224		99.0636	87.813	92.7847	88.808	90.1227	128.952	147.183	92.4266	111.944		87.9727	115.31	98.4792
		111.226		99.1046	87.813	92.8008	88.808	90.2255	129.155	148.859	92.5678	111.989		88.0105	115.491	98.5414
		111.501		99.1348	88.0052	92.8632	89.2819	90.368	129.739	151.731	92.6739	112.395		88.0694	115.963	98.5884
		112.241		99.1348	88.1168	92.9012	89.2819	90.574	129.924	151.989	92.7963	113.428		88.134	116.982	98.642
		112.862		99.2482	88.203	93.002	89.2943	90.8073	130.915	152.688	92.9663	113.895		88.2428	117.897	98.6632
		113.258		99.4153	88.2222	93.1542	89.2943	90.8356	131.903	153.115	92.9686	113.994		88.3286	118.293	98.7179
		113.401		99.5541	88.3454	93.2244	90.0117	91.0693	132.642	153.551	93.0679	114.078		88.7265	118.83	99.1506
		113.557		99.6343	88.4133	93.4885	90.2361	91.0885	132.798	154.053	93.0759	114.345		88.8574	119.187	99.3565
		114.202		100.057	88.5216	93.504	90.3474	91.0885	133.348	154.201	93.131	114.392		88.8969	119.965	99.758
		114.793		100.121	88.5685	93.575	90.3474	91.097	135.952	154.201	93.4882	114.484		88.913	120.368	99.898
		115.102		100.708	88.6424	93.6569	90.3966	91.268	135.952	154.842	93.5161	114.859		88.967	120.774	99.966
		115.273		100.926	88.7591	93.9836	90.3966	91.2832	136.244	158.495	93.695	114.951		89.0929	120.818	100.137
		115.509		100.935	88.7721	94.1939	90.4516	91.293	136.375	160.082	93.9011	115.464		89.2611	121.219	100.149
		115.668		101.23	88.7721	94.214	90.4516	91.4341	136.439	160.253	94.116	116.251		89.4097	121.42	100.236
		115.848		101.335	89.252	94.2501	90.5577	91.6725	137.64	160.496	94.5208	116.251		89.5248	121.786	100.344
		116.008		101.35	89.2679	94.2816	90.5706	91.7214	139.073	160.926	94.5947	116.363		89.567	122.618	100.607
		116.21		101.816	89.2819	94.436	90.6216	91.7928	141.25	163.502	94.6875	117.149		89.8234	122.633	100.894
		117.485		101.909	89.2943	94.6787	90.6216	91.9008	141.86	166.686	94.815	117.451		89.9214	122.695	100.958
		117.508		101.974	89.2943	94.8346	90.6775	92.1813	143.438	166.853	94.8323	117.498		90.0384	123.146	101.119
		118.198		102.424	89.3054	95.2502	90.6775	92.1813	143.525	167.712	94.8539	117.752		90.0833	123.279	101.119
		118.265		102.446	89.4404	95.4129	90.8017	92.399	143.525	167.809	95.095	117.924		90.0937	123.584	101.694
		118.824		102.533	89.4404	95.7126	90.9652	92.4036	144.709	175	95.1416	118.148		90.1786	123.861	101.741
		119.166		102.778	89.4404	95.7451	91.0053	92.5109	148.168	183	95.3345	118.278		90.2434	124.517	101.922
		119.168		102.834	89.446	95.915	91.199	92.8111	148.168		95.4986	118.316		90.3252	124.548	102.59
		119.314		103.038	89.6796	96.1683	91.199	93.0698	148.412		95.6321	118.431		90.3936	125.698	102.659
		119.407		103.038	89.6966	96.2304	91.2117	93.0698	149.504		95.7262	118.555		90.7156	126.478	102.734
		119.674		103.11	89.6966	96.4742	91.2131	93.4147	155.199		95.7938	119.081		90.7503	126.955	102.829
		120.071		103.275	89.9784	96.7326	91.5066	93.5817	161.524		95.8922	119.183		90.8067	127.236	103.097
		120.436		103.384	89.9911	96.7789	91.547	93.6424	165.946		95.9201	119.303		90.8067	127.409	103.139
		121.418		103.46	90.0121	96.8228	91.547	93.671	167.015		96.3272	119.798		90.8067	127.789	103.483
		121.711		103.462	90.0349	96.9138	91.547	93.6737	167.197		96.6777	119.941		90.811	127.955	103.528
		121.993		103.992	90.3033	97.0474	91.547	93.7497	168.387		96.7348	120.12		90.8687	128.47	103.556
		122.026		104.053	90.3474	97.1218	91.5763	93.7497	169.298		97.361	120.488		90.8868	128.889	103.59
		123.01		104.135	90.3966	97.2079	91.6229	93.8764	169.298		97.413	120.58		91.0808	128.961	103.639
		123.509		104.681	90.5134	97.4138	91.6458	93.9711	170.705		97.5238	120.58		91.2215	129.336	103.885
		123.745		104.761	90.5706	97.5123	91.6458	94.06	170.705		97.5442	121.828		91.228	130.095	103.996
		123.965		104.819	90.6681	97.9043	91.6458	94.06	172.303		97.6693	121.828		91.3357	131.423	104.055
		124.006		104.822	90.739	97.9364	91.7537	94.0837	174.02		97.7259	121.895		91.3446	132.244	104.055
		124.786		104.931	90.8017	98.0207	91.8415	94.2612	194.012		97.8933	122.035		91.5924	132.345	104.055
		125.34		104.931	90.9506	98.0207	91.8415	94.2612	186		97.9435	122.035		91.6079	132.557	104.359
		125.471		105.156	91.0406	98.1582	91.872	94.3229	183		98.0486	122.068		91.7828	132.558	104.692
		125.853		105.471	91.0644	98.3851	92.4945	94.4638			98.1146	122.588		91.8822	133.313	104.722
		126.117		105.471	91.0659	98.4035	92.6009	94.6179			98.1404	122.588		91.8836	133.454	104.722
		126.45		105.5	91.3244	98.4475	92.6115	94.6864			98.2467	122.815		91.8846	133.625	104.761
		126.45		105.63	91.4016	98.6131	92.6199	94.9727			98.3533	123.454		92.0233	133.814	104.761
		126.719		105.698	91.6621	98.7076	92.7494	94.9789			98.4157	123.887		92.0292	134.269	105.161
		126.79		105.746	91.6621	98.8104	92.7621	94.995			98.443	123.983		92.1026	134.828	105.192
		126.865		106.268	91.6744	98.9875	92.771	95.0025			98.5302	123.996		92.1541	135.041	105.235
		127.382		106.354	91.7537	99.0382	92.8008	95.0029			98.5551	124.088		92.2028	135.354	105.936
		127.749		106.722	91.7548	99.0599	92.8237	95.0115			98.7041	124.258		92.2826	135.671	105.936
		128.393		107.201	91.7548	99.0763	92.9264	95.0115			98.734	124.258		92.5421	136.132	106.038
		128.907		107.332	91.872	99.1028	93.0595	95.0304			98.7961	124.427		92.5421	136.609	106.162
		129.044		107.371	91.872	99.1506	93.1638	95.0304			98.9297	125.927		92.6436	137.035	106.711
		129.288		107.638	91.9642	99.1506	93.2726	95.0519			99.2351	126.104		92.6808	137.065	106.891
		129.701		107.757	92.4476	99.231	93.4885	95.1913			99.2417	126.413		92.7445	137.434	106.985
		130.011		107.785	92.4476	99.3771	93.4885	95.3073			99.4983	126.659		92.7515	137.561	107.094
		130.483		107.858	92.526	99.4178	93.575	95.3358			99.5465	126.814		92.8803	137.598	107.154
		130.563		108.046	92.5894	99.4822	93.575	95.4388			99.8382	127.223		92.8873	137.973	107.493
		130.674		108.233	92.5894	99.5175	93.6569	95.4498			99.9345	127.295		92.8942	138.013	107.821
		130.693		108.444	92.6199	99.7254	93.7652	95.4838			100.244	127.716		92.9201	138.433	107.845
		131.204		108.56	92.771	99.898	94.0723	95.5615			100.256	128.23		92.9247	138.478	107.942
		132.056		108.577	92.8237	100.071	94.0723	95.6622			100.388	128.477		93.2386	138.68	109.155
		132.056		108.696	92.8632	100.236	94.0903	95.6622			100.485	128.526		93.3751	139.279	109.234
		132.326		108.787	93.1428	100.528	94.137	95.7199			100.624	128.592		93.5503	140.515	109.528
		132.967		108.863	93.1428	100.672	94.137	95.7199			100.871	128.912		93.5537	141.174	109.541
		133.647		108.863	93.2441	100.799	94.351	95.7622			100.902	129.139		93.5637	142.255	109.657
		134.037		108.96	93.2726	100.802	94.3605	95.7819			100.981	129.215		93.5637	142.453	109.821
		134.121		109.175	93.2726	100.956	94.4199	95.7833			100.981	129.343		93.6458	143.211	110.215
		134.472		109.363	93.2726	100.991	94.5603	95.7833			101.172	129.351		93.749	143.693	110.278
		135.72		109.392	93.4173	101.234	94.5603	95.8158			101.454	129.507		93.7908	143.979	110.726
		135.724		109.547	93.4885	101.425	94.5815	95.9305			101.648	129.857		93.8959	144.499	111.129
		136.396		109.881	93.5094	101.425	94.5815	95.932			101.773	130.076		94.015	144.721	111.452
		136.5		110.191	93.6376	101.533	94.5815	96.0876			101.847	130.082		94.0877	145.341	111.672
		136.642		110.333	93.6828	101.574	94.5815	96.2111			101.881	130.172		94.182	146.172	111.721
		136.775		110.346	93.6828	101.644	94.7632	96.3513			101.935	130.182		94.3277	147.586	112.087
		136.797		110.519	93.7292	101.905	94.7632	96.4431			101.941	130.331		94.3777	147.885	112.129
		136.922		110.53	93.7652	102.193	94.9978	96.5111			102.09	130.988		94.3842	148.421	112.632
		136.922		111.069	93.9836	102.307	95.0033	96.5955			102.102	131.049		94.5253	148.83	113.025
		137.158		111.082	94.0723	102.417	95.2704	96.6057			102.107	131.09		94.5317	148.851	113.331
		138.023		111.112	94.351	102.546	95.2953	96.6091			102.279	131.096		94.5474	150.301	113.42
		138.227		111.517	94.351	102.575	95.3221	96.6178			102.347	131.768		94.5644	151.313	113.558
		139.056		111.537	94.351	102.826	95.6523	96.6585			102.371	131.848		94.696	152.384	113.649
		139.076		111.563	94.351	102.947	95.6523	96.6653			102.502	131.875		94.7163	152.425	113.94
		139.614		111.586	94.5603	103.067	95.9607	96.9519			103.03	131.905		94.725	153.032	114.292
		139.614		111.716	94.5815	103.132	96.1044	96.9703			103.03	132.431		94.8136	154.548	114.512
		139.731		111.794	94.5992	103.132	96.1628	96.9876			103.22	132.685		94.8136	156.016	114.548
		139.97		111.957	94.6289	103.139	96.2304	97.085			103.315	132.685		94.8993	156.934	114.753
		140.243		112.032	94.6571	103.205	96.2523	97.1096			103.45	132.716		94.9701	158.703	114.886
		140.432		112.487	94.6787	103.233	96.271	97.1764			103.605	132.84		95.1441	159.743	115.095
		140.682		112.504	94.7632	103.301	96.3362	97.2084			104.047	133.572		95.1485	160.004	115.64
		140.869		112.527	94.7743	103.462	96.5312	97.2202			104.13	134.083		95.2193	163.203	116.135
		140.993		112.531	94.7743	103.884	96.5558	97.2752			104.13	134.185		95.3421	166.977	116.424
		141.048		112.543	94.7743	104.194	96.7789	97.2752			104.13	134.364		95.3497	167.044	116.557
		141.193		113.159	94.7743	104.525	96.7789	97.278			104.135	134.366		95.3727	167.893	116.566
		141.227		113.159	94.7743	104.681	96.7991	97.3693			104.243	134.747		95.3784	168.099	116.75
		141.668		113.177	95.0007	104.775	96.7991	97.4201			104.424	134.833		95.4116	176	117.228
		141.788		113.214	95.0007	105.19	96.9153	97.4994			104.439	135.063		95.466	185	117.26
		141.848		113.277	95.0033	105.19	97.1506	97.6016			104.525	135.165		95.5741		117.373
		141.885		113.294	95.0033	105.549	97.3941	97.6873			104.75	135.772		95.6112		117.481
		142.027		113.526	95.0092	105.67	97.5108	97.8976			104.876	135.772		95.6917		117.585
		142.255		113.539	95.0132	105.718	97.5108	97.9582			104.931	136.012		95.7302		117.585
		143.63		113.672	95.0133	105.891	97.554	97.9693			105.239	136.012		95.7368		117.979
		143.701		113.73	95.3629	105.962	97.7495	97.9778			105.248	136.126		95.8013		118.383
		143.805		113.73	95.4377	105.962	97.7671	98.0328			105.248	136.391		95.9549		118.786
		144.223		113.865	95.5257	106.137	97.8625	98.0328			105.254	136.534		96.1476		118.83
		144.505		114.134	95.6006	106.233	97.8625	98.049			105.258	136.648		96.2559		118.912
		144.683		114.262	95.9607	106.313	97.9043	98.1638			105.309	136.765		96.3675		119.47
		144.687		114.271	96.0003	106.347	97.9364	98.2592			105.347	137.603		96.39		119.591
		144.888		114.34	96.0382	106.416	97.9839	98.2592			105.404	137.662		96.4742		119.904
		145.461		114.425	96.1044	106.433	98.0776	98.2636			105.482	137.682		96.5895		119.926
		145.694		114.7	96.2304	106.491	98.1174	98.5286			105.504	137.737		96.6119		120.148
		145.922		114.793	96.2523	106.665	98.1469	98.5325			105.56	137.867		96.6933		120.498
		146.314		114.875	96.2863	106.696	98.2078	98.5839			105.633	138.16		96.8855		120.685
		146.971		114.936	96.3362	106.725	98.2433	98.5941			105.981	138.485		96.8975		120.933
		147.01		115.102	96.4328	106.75	98.2589	98.7462			106.005	138.56		96.8975		120.978
		147.572		115.225	96.4328	106.767	98.2589	98.7845			106.147	138.676		96.9184		121.174
		147.572		115.238	96.4742	106.814	98.3364	98.8787			106.169	138.701		96.9595		121.392
		147.987		115.34	96.5516	107.145	98.4419	98.9168			106.199	138.701		96.9685		121.46
		147.997		115.375	96.5558	107.148	98.4419	99.04			106.21	139.542		96.9875		121.5
		148.051		116.285	96.5558	107.496	98.5414	99.0956			106.212	140.933		97.078		121.557
		148.083		116.949	96.6463	107.497	98.5957	99.1013			106.357	141.179		97.1118		121.654
		148.492		116.949	96.6463	107.627	98.6045	99.1325			106.385	141.262		97.1372		121.864
		149.309		116.949	96.7991	107.703	98.6632	99.1853			106.683	141.375		97.22		121.915
		150.364		116.954	96.8228	107.821	98.8384	99.4207			106.917	141.376		97.3569		122.046
		150.457		117.044	96.9138	107.843	99.0256	99.4482			106.934	141.702		97.4037		122.11
		150.521		117.048	96.9386	107.875	99.0599	99.5832			106.988	141.791		97.4452		122.16
		150.781		117.076	97.0016	108.025	99.0599	99.5958			107.098	141.84		97.4511		122.185
		151.125		117.28	97.1218	108.421	99.0763	99.7176			107.277	141.989		97.5297		122.211
		151.374		117.382	97.1606	108.421	99.0763	99.7785			107.359	142.239		97.6614		122.343
		152.148		117.415	97.4138	108.583	99.0763	99.8109			107.382	142.354		97.7207		122.469
		152.221		117.423	97.4837	108.583	99.2347	99.8109			107.629	142.354		97.7433		122.682
		152.643		117.542	97.5108	108.585	99.2347	99.8236			107.769	142.473		97.8075		122.963
		152.739		117.542	97.6045	108.585	99.2347	99.8236			108.031	142.704		97.8863		123.335
		152.801		117.649	97.8798	108.588	99.2393	99.8995			108.122	142.752		98.1465		123.362
		152.937		117.788	97.9839	108.777	99.3427	99.9108			108.422	142.973		98.1607		123.745
		153.558		117.91	98.0207	108.786	99.3565	99.9335			108.572	143.181		98.2049		124.042
		154.357		117.993	98.3364	108.919	99.4079	100.073			108.576	143.45		98.2139		125.051
		154.673		118.083	98.4419	108.957	99.5175	100.285			108.603	143.736		98.2468		125.092
		154.812		118.225	98.4792	109.007	99.5822	100.328			108.69	144.778		98.345		125.344
		155.463		118.34	98.5884	109.093	99.6233	100.364			108.696	145.003		98.4849		125.711
		155.711		118.34	98.6131	109.093	99.6237	100.399			108.716	145.5		98.5257		125.93
		155.893		118.351	98.7076	109.093	99.6749	100.399			108.863	145.815		98.5879		126.314
		156.861		118.607	98.7113	109.792	99.8275	100.399			108.981	146.02		98.6925		126.383
		157.232		118.707	98.8104	109.792	99.898	100.479			109.179	146.328		98.6987		126.779
		157.256		118.922	98.8287	109.792	99.898	100.576			109.292	146.789		98.761		126.787
		157.752		119.11	98.8287	109.821	99.9203	100.576			109.327	147.015		98.8355		126.788
		159.401		119.274	99.0398	109.889	99.9292	100.674			109.492	147.071		98.8585		126.791
		159.659		119.715	99.231	109.889	100.149	100.679			109.504	147.317		99.1503		127.106
		160.224		119.715	99.2347	110.029	100.169	100.68			109.765	147.452		99.2136		127.147
		160.343		119.856	99.3565	110.447	100.201	100.704			109.769	147.529		99.274		128.129
		160.475		119.982	99.373	110.551	100.201	100.801			109.807	147.576		99.2917		128.245
		160.831		120.04	99.6605	110.726	100.221	100.854			109.872	147.586		99.2956		129.251
		163.3		120.04	99.6605	110.863	100.477	100.883			109.881	147.777		99.2956		129.886
		165.265		120.211	99.6605	111.041	100.482	100.953			109.941	148.169		99.3869		129.997
		165.413		120.281	99.7047	111.097	100.751	101.061			109.985	148.652		99.4012		130.017
		165.652		120.436	99.758	111.383	100.894	101.113			110.006	148.908		99.4012		130.056
		165.949		120.54	99.883	111.409	100.958	101.161			110.203	149.078		99.4166		130.081
		166.153		120.54	99.898	111.452	100.961	101.182			110.324	149.339		99.473		130.948
		167.246		120.575	99.898	111.486	101.049	101.219			110.407	149.625		99.4851		130.972
		167.578		120.673	99.898	111.778	101.049	101.219			110.407	149.755		99.5761		131.078
		168.162		121.161	99.9203	111.904	101.073	101.219			110.483	149.976		99.5972		131.441
		168.273		121.161	99.9203	111.944	101.119	101.219			110.636	150.548		99.6073		131.581
		169.724		121.329	99.9203	111.984	101.169	101.22			110.742	150.698		99.7149		131.86
		169.752		121.329	99.9292	112.243	101.307	101.272			110.742	151		99.7979		131.941
		170.15		121.593	99.994	112.253	101.425	101.309			110.797	151.249		99.8167		132.407
		170.58		121.598	100.385	112.344	101.574	101.314			110.807	151.51		99.9717		132.454
		170.889		121.82	100.477	112.558	101.576	101.597			110.841	151.968		100.137		132.72
		170.957		122.055	100.482	112.645	101.622	101.611			110.86	152.487		100.152		132.85
		171.019		122.149	100.5	112.67	101.622	101.626			110.912	152.921		100.169		132.871
		171.332		122.213	100.5	112.699	101.622	101.714			110.927	152.992		100.214		132.871
		171.717		122.279	100.528	112.928	101.644	101.732			110.959	153.447		100.293		134.169
		171.834		122.551	100.607	112.942	101.692	101.753			111.041	153.592		100.409		134.193
		172.828		122.614	100.607	113	101.727	101.783			111.142	153.7		100.422		134.268
		172.96		122.614	100.672	113.247	101.835	101.812			111.187	154.331		100.488		134.365
		173.45		122.641	100.672	113.297	101.835	101.848			111.226	154.413		100.666		134.367
		173.647		122.664	100.681	113.42	101.853	101.848			111.3	155.034		100.667		134.577
		175.12		122.837	100.71	113.483	101.905	101.905			111.302	155.601		100.751		134.596
		175.253		123.01	100.802	113.589	101.997	102.037			111.302	155.647		100.825		134.69
		175.787		123.041	100.841	113.73	102.017	102.037			111.377	156.818		100.831		134.861
		176.205		123.177	100.909	113.73	102.137	102.037			111.466	157.73		100.891		135.079
		176.477		123.244	100.958	113.732	102.271	102.067			111.76	157.984		100.905		135.171
		176.477		123.275	101.119	113.75	102.271	102.083			111.932	158.01		100.946		136.392
		176.866		123.571	101.169	113.791	102.502	102.106			111.932	158.329		101.001		136.532
		180.575		123.571	101.205	113.859	102.546	102.109			112.069	158.861		101.038		136.863
		183.521		123.571	101.402	113.958	102.546	102.144			112.413	159.207		101.038		137.11
		184.304		123.763	101.425	114.09	102.648	102.163			112.573	159.463		101.11		137.159
		184.8		123.863	101.425	114.107	102.956	102.209			112.635	160.962		101.148		137.212
		185.787		124.197	101.444	114.125	103.017	102.209			112.868	161.053		101.202		137.334
		186.16		124.312	101.533	114.195	103.052	102.227			113.015	161.841		101.248		137.465
		187.441		124.419	101.533	114.497	103.323	102.275			113.021	161.841		101.308		137.465
		188.951		124.872	101.694	114.612	103.403	102.275			113.03	162.907		101.322		137.892
		189.106		124.991	101.809	114.633	103.403	102.404			113.133	164.154		101.356		138.433
		189.512		125.09	101.853	114.831	103.59	102.523			113.294	164.38		101.444		138.966
		189.8		125.109	101.853	114.875	103.59	102.523			113.322	165.341		101.452		139.033
		191.145		125.291	101.853	114.961	103.646	102.531			113.334	165.377		101.497		139.446
		191.388		125.598	101.915	115.246	103.775	102.531			113.457	165.864		101.673		139.892
		192.815		126.057	101.915	115.354	103.775	102.57			113.482	166.428		101.838		140.718
		193.105		126.526	102.004	115.419	103.833	102.613			113.509	167.083		101.849		141.108
		194.61		126.576	102.017	115.64	104.107	102.686			113.795	167.684		101.919		142.255
		196.539		126.576	102.106	115.804	104.194	102.695			113.87	168.319		101.964		142.455
		198.419		126.721	102.106	115.804	104.23	102.699			113.941	168.871		101.998		142.888
				126.822	102.193	115.979	104.28	102.723			113.952	169.587		102.086		143.134
				126.836	102.195	116.06	104.308	102.727			113.975	169.772		102.274		143.248
				127.142	102.226	116.114	104.335	102.727			114.139	171.095		102.329		143.292
				127.158	102.353	116.162	104.335	102.81			114.259	171.352		102.329		143.651
				127.163	102.353	116.192	104.335	102.884			114.271	171.816		102.329		143.832
				127.403	102.47	116.245	104.525	102.946			114.302	171.99		102.412		144.042
				127.552	102.502	116.42	104.669	102.946			114.574	172.163		102.415		144.095
				127.657	102.502	116.422	104.669	103.128			114.687	173.133		102.416		144.283
				127.66	102.502	116.46	104.692	103.178			114.904	173.572		102.44		145.04
				127.744	102.575	116.478	104.745	103.311			114.904	174.203		102.498		145.047
				128.148	102.59	116.523	104.751	103.382			115.431	175.833		102.5		145.241
				128.278	102.661	116.557	104.761	103.393			115.526	175.944		102.577		145.438
				128.41	102.726	116.664	104.775	103.486			115.544	176.483		102.736		146.739
				128.516	102.766	116.69	105.153	103.527			115.929	179.696		102.736		146.772
				128.646	102.766	116.707	105.161	103.635			115.987	179.773		102.752		147.801
				128.95	103.017	116.893	105.176	103.72			116.105	180.705		102.862		148.46
				129.288	103.017	116.999	105.211	103.735			116.469	182.385		102.874		148.975
				129.538	103.067	117.161	105.211	103.775			116.471	182.749		102.912		149.529
				129.676	103.205	117.161	105.211	103.789			116.659	183.255		102.956		150.435
				129.788	103.233	117.423	105.232	103.858			116.698	185.135		103.032		150.704
				130.239	103.233	117.526	105.235	103.941			116.808	185.935		103.103		150.785
				130.367	103.323	117.558	105.471	104.097			116.873	186.855		103.113		150.972
				130.449	103.323	117.585	105.584	104.107			116.952	188.306		103.135		151.629
				130.466	103.403	117.655	105.62	104.118			117.019	190.422		103.158		152.985
				130.466	103.403	117.755	105.62	104.118			117.107	190.526		103.168		153.294
				130.551	103.59	117.765	105.628	104.143			117.107	191.819		103.2		154.481
				130.616	103.639	117.884	105.67	104.143			117.163	192.349		103.206		154.682
				130.706	103.717	117.891	105.703	104.143			117.321	198.072		103.243		155.045
				130.856	103.833	117.979	105.85	104.159			117.866			103.257		155.207
				131.236	103.833	117.98	105.866	104.171			117.925			103.258		155.243
				131.251	103.884	118.025	105.869	104.312			118.015			103.363		155.763
				131.419	103.926	118.086	105.914	104.322			118.015			103.365		156.852
				131.481	103.926	118.101	106.137	104.322			118.083			103.47		158.377
				132.079	103.996	118.147	106.282	104.355			118.106			103.511		159.606
				132.127	103.996	118.238	106.287	104.384			118.14			103.656		162.207
				132.142	104.01	118.357	106.364	104.426			118.292			103.687		162.831
				132.338	104.067	118.422	106.416	104.581			118.408			103.709		164.105
				132.399	104.21	118.422	106.491	104.586			119.047			103.786		164.538
				132.639	104.23	118.443	106.491	104.646			119.051			103.889		165.858
				133.141	104.577	118.445	106.555	104.683			119.4			103.98		165.888
				133.394	104.598	118.445	106.565	104.77			119.425			103.993		165.967
				133.676	104.598	118.512	106.565	104.837			119.612			104.033		167.572
				133.676	104.639	118.676	106.565	104.875			119.622			104.081		167.884
				134.041	104.692	118.89	106.565	104.875			119.817			104.164		169.761
				134.133	104.692	118.996	106.574	105.049			120.051			104.262		170.527
				134.891	104.738	119.265	106.971	105.049			120.051			104.27		171.17
				135.1	104.745	119.359	106.985	105.129			120.108			104.272		173.329
				135.176	104.751	119.367	107.081	105.129			120.13			104.295		173.447
				135.248	104.761	119.461	107.094	105.218			120.281			104.317		175.027
				135.619	105.133	119.461	107.202	105.218			120.298			104.348		176.905
				135.717	105.161	119.467	107.202	105.348			120.524			104.428		179.748
				135.926	105.17	119.468	107.258	105.352			120.537			104.53		180.354
				136.294	105.176	119.47	107.336	105.4			120.801			104.588		184.858
				136.642	105.192	119.651	107.487	105.476			121.278			104.645
				137.125	105.194	119.77	107.489	105.489			121.332			104.683
				137.24	105.211	119.867	107.489	105.497			121.581			104.689
				137.38	105.211	119.949	107.496	105.522			121.593			104.702
				137.464	105.229	120.012	107.594	105.565			121.711			104.83
				137.464	105.263	120.104	107.608	105.785			121.775			104.847
				137.645	105.263	120.387	107.627	105.844			122.053			104.911
				138.064	105.273	120.387	107.648	105.844			122.145			104.915
				138.54	105.584	120.499	107.946	105.922			122.227			104.915
				138.618	105.659	120.585	107.948	105.984			122.36			104.923
				138.622	105.703	120.688	108.239	106.007			122.38			105.073
				138.732	105.703	120.691	108.421	106.062			122.382			105.171
				138.732	106.073	120.892	108.441	106.11			122.516			105.244
				138.866	106.073	121.726	108.585	106.11			122.562			105.26
				139.041	106.097	121.786	108.587	106.15			122.792			105.36
				139.109	106.162	122.035	108.587	106.229			122.792			105.36
				139.235	106.208	122.142	108.816	106.298			122.996			105.424
				139.379	106.224	122.341	108.919	106.322			123.09			105.492
				139.685	106.402	122.406	109.105	106.411			123.263			105.727
				139.755	106.509	122.504	109.105	106.411			123.299			105.772
				139.97	106.509	122.719	109.105	106.442			123.338			105.797
				140.117	106.574	122.719	109.155	106.469			123.416			105.801
				140.748	106.574	122.993	109.168	106.469			123.574			105.809
				140.755	106.574	122.993	109.168	106.541			123.743			105.823
				140.768	106.647	123.313	109.234	106.568			124.049			106.001
				140.869	106.696	123.35	109.25	106.584			124.147			106.014
				141.046	106.863	123.631	109.25	106.785			124.2			106.02
				141.459	106.886	123.745	109.308	106.825			124.208			106.194
				141.563	106.96	124.095	109.308	106.833			124.375			106.316
				142.205	107.006	124.251	109.308	106.833			124.41			106.331
				142.262	107.094	124.397	109.357	106.837			124.619			106.34
				142.533	107.094	124.43	109.399	106.837			124.633			106.516
				142.862	107.258	124.515	109.399	106.853			124.652			106.528
				142.976	107.487	124.573	109.528	106.904			124.726			106.56
				143.25	107.487	124.626	109.528	107.05			125.189			106.586
				143.296	107.489	124.8	109.654	107.051			125.189			106.653
				144.189	107.489	124.813	109.657	107.062			125.263			106.817
				144.644	107.489	124.823	109.754	107.109			125.448			107.006
				144.869	107.613	124.859	109.769	107.134			125.459			107.038
				145.278	107.66	125.247	109.769	107.134			125.48			107.108
				145.491	107.703	125.264	109.889	107.283			125.48			107.198
				145.563	107.824	125.273	110.078	107.321			125.524			107.247
				145.647	107.824	125.294	110.278	107.321			125.613			107.479
				146.291	108.026	125.4	110.333	107.379			125.667			107.49
				146.548	108.087	125.477	110.333	107.496			126.095			107.49
				147.044	108.087	125.477	110.356	107.562			126.215			107.517
				147.089	108.238	125.478	110.42	107.562			126.358			107.526
				147.198	108.276	125.625	110.475	107.581			126.458			107.537
				147.591	108.297	125.908	110.475	107.581			126.472			107.649
				147.777	108.426	126.101	110.475	107.628			126.501			107.657
				147.793	108.587	126.233	110.723	107.628			126.599			107.705
				147.817	108.587	126.388	110.842	107.651			126.615			108.097
				147.922	108.589	126.472	110.89	107.793			126.799			108.103
				148.442	108.748	126.635	111.135	107.798			126.838			108.103
				148.442	108.757	127.256	111.421	107.857			126.869			108.242
				148.763	108.757	127.297	111.421	107.857			126.989			108.291
				148.836	108.786	127.297	111.436	107.874			127.001			108.351
				148.983	108.786	127.346	111.452	107.922			127.063			108.427
				149.074	108.919	127.386	111.452	107.954			127.225			108.429
				149.132	108.947	127.398	111.657	107.96			127.277			108.458
				149.184	108.957	127.409	111.683	107.996			127.527			108.627
				149.271	108.994	127.484	111.837	108.05			127.687			108.737
				149.329	109.056	127.636	111.881	108.2			127.911			108.886
				149.724	109.168	127.68	111.989	108.237			128.064			108.962
				150.133	109.234	127.798	112.019	108.366			128.126			108.962
				150.145	109.294	128.645	112.033	108.407			128.191			109.064
				150.169	109.361	129.137	112.04	108.44			128.222			109.064
				150.346	109.429	129.193	112.04	108.44			128.377			109.162
				150.419	109.497	129.193	112.235	108.44			128.47			109.19
				150.425	109.519	129.338	112.368	108.44			128.472			109.225
				150.749	109.55	129.436	112.446	108.458			128.526			109.311
				150.781	109.639	129.956	112.582	108.486			128.536			109.324
				151.291	109.644	130.006	112.901	108.548			129.486			109.348
				151.613	109.754	130.048	112.944	108.572			129.535			109.352
				151.791	109.792	130.056	113	108.694			129.925			109.39
				152.051	109.868	130.11	113.124	108.726			130.011			109.519
				152.148	109.868	130.111	113.124	108.829			130.017			109.555
				152.148	109.868	130.111	113.297	108.829			130.017			109.584
				152.234	109.889	130.705	113.456	108.887			130.171			109.681
				152.302	109.936	130.717	113.499	108.982			130.172			109.682
				153.045	110.04	130.909	113.512	109.065			130.294			109.691
				153.094	110.142	130.925	113.644	109.131			130.466			109.784
				153.424	110.142	131.02	113.706	109.225			130.592			109.796
				153.693	110.154	131.08	113.755	109.232			130.652			109.834
				153.708	110.324	131.23	113.755	109.303			130.668			109.996
				153.804	110.356	131.562	114.015	109.343			130.671			110.117
				153.962	110.382	131.885	114.015	109.343			130.922			110.191
				155.196	110.447	131.892	114.122	109.381			131.081			110.273
				155.354	110.644	131.987	114.236	109.435			131.166			110.275
				155.739	110.818	132.138	114.413	109.543			131.344			110.283
				156.096	110.822	132.149	114.435	109.671			131.372			110.31
				156.417	111.002	132.185	114.481	109.733			131.372			110.675
				156.999	111.041	132.222	114.695	109.791			132.076			110.761
				157.08	111.068	132.312	114.853	109.822			132.102			110.786
				158.399	111.166	132.314	114.886	109.92			132.138			110.834
				158.43	111.412	132.651	114.915	109.923			132.279			110.947
				160.666	111.486	132.731	115.419	109.936			133.065			110.956
				161.55	111.493	132.756	115.508	110.094			133.198			110.976
				163.189	111.683	132.843	115.709	110.094			133.212			111.006
				164.52	111.721	132.843	115.882	110.225			133.635			111.238
				164.992	111.737	133.053	116.086	110.229			133.696			111.247
				165.325	111.746	133.069	116.135	110.237			133.739			111.256
				165.558	111.825	133.296	116.211	110.341			133.796			111.297
				165.64	111.904	133.52	116.211	110.395			134.057			111.306
				165.712	111.949	133.586	116.301	110.581			134.242			111.322
				165.733	112.235	133.637	116.422	110.61			134.482			111.522
				165.837	112.235	133.828	116.478	110.666			134.734			111.532
				165.954	112.253	134.083	116.557	110.677			134.734			111.542
				166.603	112.297	134.087	116.557	110.699			134.86			111.568
				167.841	112.337	134.269	116.586	110.699			135.011			111.72
				168.125	112.368	134.288	116.664	110.747			135.16			111.769
				168.525	112.395	134.367	116.707	110.772			135.26			111.91
				168.751	112.408	134.468	116.736	110.811			135.621			111.944
				169.434	112.446	134.472	116.809	110.948			135.796			111.98
				169.46	112.505	134.985	116.834	110.948			135.872			112.062
				169.962	112.505	135.276	116.834	110.997			136.069			112.094
				171.859	112.706	135.434	116.893	111.134			136.41			112.148
				171.948	113.063	135.457	116.982	111.175			136.548			112.256
				175.069	113.124	135.529	116.982	111.205			136.758			112.39
				175.575	113.187	135.861	117.3	111.314			136.859			112.528
				176.198	113.255	135.873	117.331	111.337			137.325			112.556
				177.303	113.297	135.873	117.374	111.356			137.343			112.675
				177.32	113.297	135.989	117.426	111.422			137.359			112.789
				178.495	113.394	136.108	117.47	111.514			137.546			113.054
				180.008	113.395	136.832	117.682	111.561			137.991			113.186
				180.265	113.42	136.892	117.737	111.59			138.208			113.225
				181.926	113.586	137.234	117.821	111.611			138.268			113.225
				185.164	113.589	137.295	118.097	111.727			138.298			113.327
				185.794	113.589	137.308	118.12	111.727			138.364			113.348
				186.826	113.649	137.433	118.133	111.727			138.719			113.349
				190.39	113.791	137.616	118.238	111.75			138.947			113.385
				191.834	113.908	137.96	118.31	111.944			139.083			113.518
				192.692	113.917	138.505	118.572	112.009			139.191			113.529
				192.72	114.016	138.824	118.764	112.019			139.208			113.556
				193.049	114.107	138.824	118.83	112.069			139.542			113.661
				193.086	114.125	139.033	118.968	112.098			139.548			113.669
				194.059	114.153	139.107	119.228	112.248			139.599			113.673
				195.005	114.153	139.107	119.228	112.259			139.68			113.673
				195.088	114.162	139.113	119.461	112.292			139.691			113.675
				198.343	114.236	139.592	119.461	112.336			139.972			113.706
					114.236	139.759	119.567	112.336			140.251			113.72
					114.236	139.862	119.578	112.352			140.618			113.72
					114.263	140.23	119.608	112.435			140.696			113.741
					114.263	140.461	119.691	112.661			140.813			113.776
					114.389	141.108	119.798	112.688			140.849			113.802
					114.612	141.431	119.954	112.698			140.997			113.88
					114.768	141.668	120.011	112.7			141.187			113.88
					114.875	141.682	120.067	112.7			141.222			114.066
					114.899	141.787	120.067	112.7			141.248			114.087
					115.095	141.864	120.134	112.732			141.318			114.101
					115.106	142.255	120.148	112.799			141.731			114.214
					115.133	142.324	120.176	112.804			141.876			114.385
					115.246	142.324	120.22	112.838			141.949			114.392
					115.329	142.501	120.477	112.951			142.928			114.598
					115.465	142.549	120.499	112.999			142.968			114.627
					115.465	142.669	120.578	113.044			142.968			114.705
					115.48	142.953	120.595	113.135			143.128			114.754
					115.522	142.977	120.595	113.135			143.213			114.791
					115.532	143.445	120.75	113.166			143.408			114.86
					115.59	143.531	120.777	113.208			143.857			115.04
					115.656	143.707	120.978	113.208			144.054			115.049
					115.662	143.812	121.032	113.22			144.068			115.084
					115.963	143.87	121.124	113.293			144.32			115.084
					116.023	144.233	121.392	113.515			144.581			115.087
					116.245	144.325	121.42	113.529			144.788			115.176
					116.245	144.967	121.42	113.658			144.969			115.199
					116.268	145.208	121.42	113.724			145.083			115.28
					116.281	145.505	121.476	113.767			145.797			115.394
					116.281	145.79	121.5	113.814			145.869			115.412
					116.301	145.804	121.654	113.921			145.937			115.433
					116.315	145.9	121.703	113.921			146.009			115.601
					116.324	146.01	121.703	113.972			146.126			115.703
					116.362	147.505	121.774	114.029			146.252			115.759
					116.383	147.539	122.07	114.053			146.253			115.827
					116.42	147.592	122.211	114.26			146.391			115.854
					116.42	147.697	122.27	114.3			146.956			115.915
					116.42	147.762	122.424	114.328			147.251			115.919
					116.42	147.781	122.469	114.403			147.513			116
					116.582	148.218	122.484	114.445			147.946			116.044
					116.672	148.431	122.531	114.535			148.128			116.055
					117.038	148.431	123.073	114.535			148.132			116.094
					117.086	148.687	123.127	114.535			148.339			116.129
					117.086	149.234	123.127	114.558			148.638			116.217
					117.164	149.283	123.143	114.593			148.806			116.218
					117.176	150.354	123.189	114.626			148.887			116.298
					117.228	150.474	123.23	114.704			149.003			116.352
					117.329	150.789	123.313	114.712			149.288			116.403
					117.331	150.817	123.583	114.772			149.472			116.413
					117.426	150.888	124.153	114.844			149.486			116.441
					117.47	151.224	124.447	114.855			149.675			116.447
					117.481	151.515	124.546	114.855			149.699			116.476
					117.549	151.647	124.573	114.927			150.179			116.524
					117.558	151.652	124.626	114.954			150.785			116.626
					117.583	151.799	124.758	115.018			150.915			116.626
					117.61	151.904	124.758	115.045			150.994			116.776
					117.614	152.016	124.813	115.076			151.063			116.906
					117.614	152.028	124.813	115.111			151.194			116.962
					117.737	152.14	124.959	115.168			151.297			116.964
					117.891	152.979	125.003	115.254			151.374			117.039
					117.891	153.022	125.031	115.315			151.661			117.133
					117.924	153.394	125.228	115.315			151.698			117.133
					117.98	153.564	125.229	115.347			151.729			117.156
					118.293	153.901	125.273	115.347			151.811			117.156
					118.293	153.919	125.354	115.347			152.074			117.272
					118.383	153.964	125.4	115.347			152.13			117.288
					118.475	154.254	125.435	115.353			152.325			117.347
					118.662	154.272	125.511	115.392			152.673			117.374
					118.911	154.398	125.563	115.429			152.899			117.485
					118.968	154.548	125.601	115.518			153.099			117.636
					119.014	154.805	125.666	115.622			153.1			117.642
					119.06	155.188	125.711	115.63			153.674			117.808
					119.132	155.349	125.724	115.681			153.78			117.875
					119.16	155.703	125.886	115.886			154.041			117.884
					119.187	155.703	125.906	115.933			154.041			118.059
					119.328	155.744	126.082	115.973			154.351			118.151
					119.35	155.837	126.228	116.07			154.615			118.259
					119.358	156.596	126.241	116.07			154.674			118.259
					119.358	156.625	126.292	116.07			154.729			118.272
					119.461	157.527	126.474	116.134			154.729			118.32
					119.567	158.161	126.634	116.181			154.806			118.32
					119.67	158.511	126.649	116.221			154.915			118.322
					119.77	159.201	126.771	116.258			155.02			118.406
					119.834	160.792	126.779	116.278			155.897			118.482
					119.835	161.33	126.782	116.29			156.929			118.505
					119.869	161.88	126.906	116.322			157.208			118.589
					119.949	162.133	127.042	116.323			157.706			118.615
					120.058	162.377	127.123	116.343			157.94			118.692
					120.253	162.49	127.409	116.419			158.495			118.772
					120.253	162.663	127.508	116.451			158.798			118.826
					120.499	162.961	127.534	116.468			159.122			118.938
					120.583	163.046	127.562	116.478			159.676			118.958
					120.777	163.173	127.636	116.607			159.683			119.052
					120.907	164.804	128.188	116.624			160.828			119.081
					120.933	165.551	128.269	116.693			161.293			119.108
					120.937	165.704	128.494	116.696			161.466			119.109
					121.06	165.711	129.105	116.736			162.539			119.183
					121.141	166.797	129.151	116.811			163.087			119.185
					121.255	167.532	129.166	116.82			163.314			119.231
					121.303	167.593	129.193	116.873			163.735			119.312
					121.379	167.989	129.276	116.873			164.073			119.312
					121.379	168.117	129.315	117.012			164.402			119.472
					121.578	168.269	129.323	117.012			164.804			119.509
					121.797	168.269	130.056	117.123			164.856			119.51
					121.83	168.392	130.072	117.123			165.09			119.629
					121.94	169.512	130.111	117.185			165.25			119.68
					121.94	169.814	130.784	117.226			165.309			119.728
					122.046	169.835	130.826	117.245			165.413			119.847
					122.046	170.085	130.84	117.245			165.584			119.847
					122.07	170.536	130.878	117.272			165.598			119.915
					122.07	171.231	130.892	117.309			165.756			119.948
					122.131	172.32	130.961	117.326			167.633			120.079
					122.187	172.766	131.08	117.326			168.265			120.092
					122.187	174.65	131.157	117.364			169.921			120.098
					122.211	174.752	131.309	117.378			169.921			120.137
					122.211	177.497	131.792	117.416			170.836			120.184
					122.225	178.836	131.839	117.595			171.488			120.214
					122.265	179.191	131.941	117.687			172.252			120.346
					122.278	181.697	132.268	117.716			172.637			120.38
					122.278	181.985	132.414	117.738			172.793			120.515
					122.341	186.218	132.421	117.738			172.801			120.563
					122.436	187.129	132.475	117.779			173.289			120.592
					122.469	187.338	132.496	117.779			173.745			120.651
					122.553	188.174	133.094	117.779			174.046			120.666
					122.58	188.705	133.094	117.801			175.531			120.729
					122.59	188.88	133.112	117.811			175.578			120.76
					122.647	189.154	133.296	117.861			175.938			120.947
					122.647	190.487	133.675	117.917			176.94			120.95
					122.67	191.23	133.994	117.928			177.311			121.061
					122.771	191.776	133.999	117.992			178.837			121.085
					122.78	192.741	134.021	118.06			178.966			121.146
					122.978	197.734	134.08	118.138			180.559			121.15
					123.073	198.838	134.172	118.207			180.833			121.333
					123.143	199.128	134.175	118.224			183.517			121.388
					123.23		134.369	118.271			184.455			121.529
					123.585		134.372	118.275			187.278			121.584
					123.631		134.848	118.275			187.895			121.721
					123.677		134.858	118.29			191.036			121.751
					123.684		134.923	118.311			193.157			121.801
					123.903		135.079	118.406			193.216			121.826
					124.003		135.14	118.63			199.841			121.958
					124.049		135.2	118.698						122.083
					124.117		135.26	118.698						122.143
					124.188		135.702	118.698						122.187
					124.322		135.713	118.698						122.189
					124.354		135.784	118.698						122.212
					124.414		135.792	118.707						122.306
					124.428		135.959	118.762						122.473
					124.517		135.959	118.889						122.476
					124.568		136.303	118.892						122.518
					124.626		136.432	118.918						122.529
					124.731		136.532	118.918						122.66
					124.813		136.656	118.941						122.705
					124.975		136.73	118.941						122.728
					124.983		136.792	118.941						122.766
					125.072		137.159	118.988						122.795
					125.072		137.212	119.008						122.823
					125.383		137.674	119.197						122.936
					125.711		137.81	119.215						122.978
					125.762		137.878	119.352						122.986
					125.896		137.904	119.352						123.04
					125.906		138.294	119.355						123.103
					125.915		138.294	119.401						123.23
					125.941		138.294	119.486						123.341
					126.075		138.307	119.522						123.353
					126.095		138.313	119.665						123.355
					126.171		138.68	119.665						123.384
					126.31		138.68	119.665						123.418
					126.404		138.733	119.735						123.425
					126.474		138.758	119.795						123.455
					126.48		138.857	119.864						123.485
					126.52		138.962	119.946						123.632
					126.52		139.033	120.178						123.755
					126.634		139.346	120.178						123.76
					126.634		139.478	120.188						123.774
					126.777		139.549	120.246						123.952
					126.782		139.82	120.291						123.996
					126.784		140.046	120.291						124.193
					127.14		140.23	120.32						124.193
					127.14		140.258	120.428						124.226
					127.14		140.26	120.45						124.315
					127.422		140.321	120.522						124.331
					127.435		140.324	120.551						124.345
					127.484		140.484	120.58						124.433
					127.609		140.547	120.604						124.662
					127.65		140.715	120.615						124.7
					127.65		140.732	120.642						124.778
					127.7		140.762	120.706						124.825
					127.774		141.015	120.804						124.964
					127.898		141.015	120.825						125.019
					127.921		141.174	120.86						125.028
					127.979		141.346	120.866						125.067
					128.069		141.439	120.866						125.167
					128.138		141.822	121.058						125.171
					128.196		141.912	121.065						125.194
					128.294		142.372	121.065						125.197
					128.315		142.453	121.196						125.205
					128.343		142.68	121.199						125.207
					128.343		142.786	121.282						125.229
					128.461		142.832	121.305						125.231
					128.6		143.342	121.386						125.253
					128.961		144.107	121.51						125.311
					128.961		144.144	121.641						125.359
					128.961		144.231	121.738						125.417
					128.978		144.797	121.756						125.457
					128.984		145.179	121.875						125.519
					129.072		145.241	121.875						125.613
					129.132		145.406	121.92						125.768
					129.137		145.505	122						125.836
					129.227		145.538	122.102						125.842
					129.436		145.607	122.102						125.905
					129.762		146.149	122.103						125.927
					129.886		146.834	122.108						125.931
					129.987		147.012	122.108						126.071
					129.987		147.035	122.322						126.071
					130.081		147.069	122.332						126.102
					130.081		147.262	122.332						126.205
					130.125		147.539	122.407						126.266
					130.146		147.783	122.407						126.367
					130.81		148.66	122.445						126.426
					130.84		148.977	122.512						126.598
					130.885		149.412	122.525						126.598
					130.937		149.558	122.525						126.657
					131.462		150.301	122.525						126.71
					131.473		151.231	122.566						126.867
					131.497		151.768	122.594						126.883
					131.578		151.888	122.607						126.899
					131.654		151.897	122.652						126.955
					131.659		152.137	122.745						127.04
					131.687		152.484	122.781						127.156
					131.74		152.928	122.834						127.166
					131.746		153.481	122.834						127.295
					131.815		153.566	122.834						127.339
					131.865		153.856	122.852						127.377
					132.005		154.745	122.885						127.392
					132.277		154.753	122.941						127.549
					132.388		155.284	122.977						127.55
					132.496		155.369	123.145						127.684
					132.558		155.999	123.146						127.685
					132.573		156.104	123.173						127.703
					132.785		156.561	123.28						127.716
					132.97		156.682	123.308						127.73
					132.97		156.97	123.4						127.804
					133.092		157.522	123.42						127.804
					133.152		158.065	123.438						128.064
					133.195		158.12	123.516						128.086
					133.213		158.642	123.627						128.121
					133.249		159.018	123.633						128.274
					133.676		159.218	123.655						128.35
					133.699		159.441	123.717						128.395
					133.901		159.58	123.753						128.396
					134.016		162.663	123.803						128.396
					134.175		163.279	123.826						128.498
					134.288		165.633	123.834						128.501
					134.364		165.917	123.896						128.848
					134.367		166.153	123.922						128.938
					134.464		166.649	123.937						129.125
					134.472		167.063	123.954						129.148
					134.596		168.383	124.011						129.216
					134.641		168.527	124.029						129.358
					134.796		168.572	124.095						129.418
					134.858		168.577	124.106						129.538
					134.961		172.153	124.106						129.563
					135.065		174.052	124.135						129.65
					135.073		174.479	124.135						129.734
					135.094		175.011	124.168						130.011
					135.171		175.271	124.357						130.167
					135.28		178.192	124.406						130.202
					135.518		178.556	124.523						130.212
					135.518		179.89	124.585						130.248
					135.6		180.815	124.62						130.277
					135.761		184.423	124.65						130.296
					135.824		194.491	124.71						130.31
					135.901		196.189	124.749						130.319
					135.901		198.036	124.867						130.338
					135.93			124.96						130.399
					135.959			124.973						130.469
					136.031			124.973						130.508
					136.339			124.988						130.635
					136.454			125.019						130.96
					136.702			125.153						130.97
					136.899			125.154						130.98
					137.02			125.259						131.035
					137.158			125.261						131.074
					137.158			125.329						131.084
					137.182			125.329						131.129
					137.186			125.419						131.139
					137.359			125.559						131.383
					137.387			125.575						131.445
					137.465			125.591						131.56
					137.678			125.65						131.56
					137.723			125.66						131.657
					137.81			126.132						131.769
					137.833			126.22						131.78
					138.363			126.248						131.814
					138.365			126.359						132.017
					138.544			126.399						132.134
					138.766			126.443						132.198
					138.817			126.565						132.205
					138.878			126.604						132.218
					138.957			126.604						132.414
					139.168			126.604						132.433
					139.327			126.659						132.537
					139.382			126.706						132.569
					139.435			126.789						132.572
					139.446			126.963						132.643
					139.65			127.007						132.861
					139.654			127.069						132.935
					139.849			127.375						133.146
					139.892			127.39						133.184
					140.019			127.421						133.301
					140.078			127.481						133.456
					140.221			127.481						133.721
					140.221			127.511						133.901
					140.258			127.631						134.099
					140.382			127.689						134.212
					140.652			127.73						134.263
					140.73			127.877						134.406
					140.76			127.894						134.55
					141.061			127.96						134.711
					141.36			128.125						134.784
					141.387			128.147						134.848
					142.324			128.16						135.04
					142.543			128.212						135.07
					143.169			128.255						135.156
					143.248			128.279						135.171
					143.284			128.281						135.243
					143.337			128.281						135.314
					143.343			128.285						135.331
					143.464			128.326						135.333
					143.707			128.332						135.346
					144.033			128.352						135.346
					144.278			128.453						135.348
					144.373			128.555						135.364
					144.404			128.586						135.417
					144.729			128.588						135.417
					144.758			128.603						135.628
					144.765			128.609						135.688
					144.791			128.631						135.817
					144.926			128.679						135.817
					145.262			128.735						135.836
					145.316			128.735						135.993
					145.331			128.77						136.229
					145.66			128.78						136.356
					146.094			128.866						136.363
					146.094			128.906						136.457
					146.149			129.169						136.704
					146.418			129.263						137.056
					146.583			129.349						137.086
					146.644			129.378						137.173
					146.782			129.41						137.347
					146.937			129.427						137.378
					146.938			129.639						138.16
					146.956			129.639						138.178
					147.008			129.667						138.327
					147.008			129.668						138.447
					147.056			129.763						138.476
					147.069			129.874						138.546
					147.151			129.907						138.56
					147.167			129.973						138.703
					147.226			129.973						139.004
					147.24			129.981						139.041
					147.256			130.027						139.167
					147.566			130.044						139.232
					147.615			130.07						139.395
					147.801			130.116						139.395
					147.84			130.201						139.408
					147.981			130.298						139.883
					148.049			130.306						139.884
					148.183			130.311						140.117
					148.192			130.378						140.189
					148.225			130.402						140.219
					148.427			130.596						140.334
					148.446			130.626						140.519
					148.677			130.646						140.568
					148.712			130.807						140.575
					149.22			130.846						140.662
					149.439			130.915						140.726
					149.529			130.981						140.778
					149.572			131.016						140.83
					149.67			131.018						140.989
					149.714			131.048						141.125
					150.026			131.079						141.229
					150.038			131.079						141.405
					150.173			131.198						141.743
					150.258			131.27						141.775
					150.279			131.393						141.839
					150.323			131.473						141.884
					150.403			131.513						142.066
					150.474			131.535						142.147
					150.546			131.547						142.221
					150.547			131.568						142.341
					150.63			131.622						142.46
					150.636			131.647						142.527
					150.644			131.751						142.577
					150.715			131.81						142.577
					150.88			131.825						142.658
					151.173			131.911						142.746
					151.218			131.94						142.796
					151.219			131.977						142.8
					151.411			132.095						143.051
					151.494			132.107						143.07
					151.494			132.16						143.338
					151.494			132.305						143.338
					151.603			132.335						143.34
					151.624			132.337						143.394
					151.759			132.345						143.491
					152.022			132.373						143.55
					152.584			132.417						143.585
					152.749			132.43						143.591
					152.985			132.57						143.634
					153.134			132.661						143.842
					153.351			132.67						143.871
					153.49			132.67						144.017
					153.959			132.79						144.108
					154.152			132.79						144.123
					154.22			132.816						144.226
					154.467			133.02						144.342
					154.862			133.075						144.395
					154.933			133.088						144.401
					155.243			133.088						144.587
					155.245			133.124						144.691
					156.286			133.215						145.003
					156.54			133.283						145.103
					157.073			133.336						145.409
					157.51			133.464						145.517
					157.771			133.511						145.535
					158.372			133.626						145.65
					158.686			133.626						145.787
					158.726			133.626						145.917
					159.864			133.693						145.917
					160.092			133.693						146.026
					160.281			133.729						146.187
					160.823			133.82						146.351
					161.114			134.011						146.407
					161.157			134.026						146.51
					161.303			134.04						146.567
					161.449			134.143						146.567
					161.583			134.173						146.658
					161.972			134.199						146.763
					162.169			134.221						147.05
					162.169			134.312						147.119
					162.238			134.364						147.285
					162.319			134.38						147.36
					162.466			134.394						147.41
					162.559			134.551						147.594
					162.883			134.683						147.605
					163.418			134.718						147.697
					164.289			134.812						147.922
					165.261			135.005						147.943
					165.508			135.072						147.985
					165.65			135.212						148.227
					166.944			135.228						148.4
					166.993			135.245						148.589
					167.102			135.313						148.657
					167.113			135.335						148.849
					167.168			135.499						148.889
					167.445			135.715						148.928
					167.445			135.943						149.095
					167.463			135.944						149.283
					167.631			135.944						149.295
					168.3			136.103						149.44
					168.313			136.103						149.459
					168.487			136.103						149.51
					168.496			136.134						149.714
					169.302			136.159						149.979
					169.97			136.261						149.991
					170.737			136.399						150.021
					170.785			136.399						150.087
					171.392			136.507						150.135
					171.958			136.645						150.181
					172.013			136.65						150.548
					172.143			136.716						151
					172.316			136.725						151.19
					172.394			136.778						151.33
					172.491			136.802						151.45
					172.491			136.937						151.523
					174.729			136.978						151.605
					174.729			136.982						151.736
					175.055			137.146						152.055
					175.726			137.17						152.26
					175.876			137.204						152.403
					176.666			137.22						152.645
					177.412			137.229						152.903
					177.773			137.331						152.906
					177.892			137.381						153.006
					178.777			137.452						153.144
					180.328			137.648						153.163
					180.768			137.702						153.212
					180.92			137.719						153.251
					181.399			137.768						153.442
					182.081			137.818						153.517
					182.287			137.844						153.538
					182.368			138.026						153.876
					184.438			138.057						154.06
					184.805			138.226						154.132
					185.922			138.244						154.188
					187.112			138.408						154.194
					188.969			138.433						154.359
					189.128			138.628						154.376
					195.476			138.65						154.539
					199.882			138.834						154.99
								138.904						155.042
								138.916						155.815
								139.016						155.888
								139.095						155.962
								139.224						156.002
								139.242						156.292
								139.385						156.402
								139.535						156.432
								139.663						156.649
								139.765						157.081
								139.802						157.09
								139.872						157.157
								139.942						157.214
								139.942						157.27
								139.981						157.415
								140.019						157.426
								140.114						157.741
								140.126						157.944
								140.365						158.055
								140.468						158.297
								140.599						158.691
								140.637						158.799
								140.939						159.105
								140.94						159.45
								140.962						159.661
								140.962						159.825
								141.082						160.18
								141.119						160.351
								141.174						160.665
								141.229						160.797
								141.349						160.839
								141.572						161.034
								141.583						161.27
								141.626						161.355
								141.636						161.383
								141.788						161.513
								141.798						161.568
								141.95						161.612
								142.109						162.143
								142.22						162.168
								142.311						162.238
								142.402						162.293
								142.402						162.335
								142.571						162.714
								142.712						163.077
								142.741						163.197
								142.877						163.909
								143.238						164.569
								143.26						164.899
								143.351						165.004
								143.414						165.283
								143.497						165.319
								143.543						166.23
								143.56						166.255
								143.56						166.437
								143.649						166.601
								143.667						167.313
								144.241						168.029
								144.241						168.477
								144.259						168.637
								144.334						168.829
								144.344						168.937
								144.441						169.203
								144.475						169.447
								144.719						169.703
								144.954						170.009
								145.003						171.508
								145.019						171.849
								145.049						172.309
								145.049						172.549
								145.057						172.578
								145.21						173.555
								145.217						174.292
								145.242						174.75
								145.368						174.933
								145.398						175.328
								145.421						175.804
								145.594						177.093
								146.07						177.235
								146.098						177.417
								146.106						178.283
								146.274						178.73
								146.274						179.499
								146.278						179.566
								146.385						180.095
								146.576						180.573
								146.924						180.582
								146.997						182.734
								147.033						183.164
								147.033						183.504
								147.045						184.198
								147.079						184.888
								147.169						184.939
								147.189						185.581
								147.189						185.698
								147.253						185.715
								147.325						186.024
								147.399						186.121
								147.541						186.673
								147.918						187.647
								148.201						188.495
								148.36						188.896
								148.601						189.093
								148.865						190.093
								148.91						191.091
								149.065						191.731
								149.277						191.949
								149.528						192.516
								149.709						192.718
								149.73						193.11
								149.793						194.454
								149.854						197.201
								150.229						197.636
								150.371						197.636
								150.507						198.017
								150.507						199.52
								150.507
								150.507
								150.566
								150.65
								150.69
								150.698
								150.815
								150.824
								150.874
								150.986
								150.992
								151.076
								151.1
								151.309
								151.34
								151.406
								151.464
								151.616
								151.722
								151.968
								151.984
								151.984
								152.25
								152.25
								152.51
								152.529
								152.576
								152.762
								152.766
								152.778
								152.82
								152.887
								153.087
								153.301
								153.375
								153.422
								153.485
								153.522
								153.538
								153.572
								153.575
								153.666
								153.672
								154.178
								154.291
								154.493
								154.52
								154.622
								154.735
								154.781
								154.816
								154.968
								154.969
								155.274
								155.289
								155.421
								155.697
								155.726
								155.749
								155.918
								156.094
								156.522
								156.538
								156.601
								156.845
								156.845
								156.974
								157.229
								157.23
								157.543
								157.681
								158.027
								158.252
								158.475
								158.561
								158.651
								158.695
								158.821
								158.933
								158.933
								158.961
								159.126
								159.334
								159.399
								159.547
								159.838
								159.996
								160.196
								160.328
								160.467
								160.626
								160.73
								160.971
								161.531
								161.54
								161.571
								161.743
								162.073
								162.248
								162.339
								162.475
								162.487
								162.727
								162.923
								163.158
								163.384
								163.945
								164.048
								164.191
								164.26
								164.35
								164.608
								164.767
								164.851
								165.013
								165.262
								165.715
								165.715
								165.715
								165.715
								165.719
								165.752
								165.752
								165.913
								165.952
								166.366
								166.673
								166.904
								167.189
								167.421
								167.47
								167.644
								167.649
								167.914
								168.057
								168.424
								168.734
								168.878
								169.052
								169.713
								169.994
								170.17
								170.17
								170.809
								170.826
								170.954
								171.004
								171.383
								171.409
								171.439
								171.634
								171.718
								171.718
								171.97
								172.144
								172.31
								173.206
								173.314
								173.703
								173.776
								174.162
								174.536
								174.717
								174.777
								175.508
								175.783
								175.993
								176.74
								177.144
								177.449
								177.449
								177.472
								177.556
								179.727
								180.231
								181.285
								181.925
								182.497
								182.549
								182.916
								183.504
								183.908
								183.935
								187.274
								188.791
								189.096
								189.353
								190.053
								190.448
								190.477
								190.986
								192.265
								192.625
								195.123
								195.396
								196.19
		--	--	--	--	--	--	--	--	--	--	--		--	--	--
		--	--	--	--	--	--	--	--	--	--	--		--	--	--
	--	--	--	--	--	--	--	--	--	--	--	--		--	--	--
	--	--	--	--	--	--	--	--	--	--	--	--		--	--	--
	--	--	--	--	--	--	--	--	--	--	--	--		--	--	--
	--	--	--	--	--	--	--	--	--	--	--	--		--	--	--
	--	--	--	--	--	--	--	--	--	--	--	--		--	--	--
	--	--	--	--	--	--	--	--	--	--	--	--		--	--	--

## Sheet: Fibril D-period
	Low PWV							High PWV
Patient NO.	522	549	552	565	631	656	693	524	534	573	603	606	620	627	643	1202
	45.4976	45.6344	47.0224	45.4562	45.1212	45.135	45.1165	45.0283	48.7488	48.7005	46.2554	45.5319	52.0442	45	45.5527	45.0044
	45.632	46.6047	47.523	46.6765	45.6517	45.5391	45.3526	45.0892	48.9538	49.6818	46.4483	45.7787	52.3228	45.0137	47.7077	45.9137
	46.124	49.1548	47.8767	46.7324	45.7835	45.8536	46.186	45.2653	49.502	49.9248	46.4786	45.8052	52.3228	45.051	48.8635	47.1739
	46.46	50.2614	48.7237	46.8533	46.2633	46.3343	46.3957	45.4041	49.6399	50.2734	46.5958	47.0368	54.4746	45.1117	48.983	47.2218
	46.655	50.3206	49.7287	47.3964	46.3875	46.4077	46.4009	45.9148	50.4259	50.5136	46.6534	47.2162	54.5355	45.1401	49.0297	47.8454
	47.456	50.356	50.1973	47.4094	46.7909	47.4723	46.4885	46.0072	53.6512	50.8434	46.8642	48.7681	54.8808	45.1857	49.8043	48.3782
	49.2891	50.4356	50.4307	47.9626	46.9136	48.0239	46.5145	46.0888	53.7338	51.2167	46.9398	49.0303	54.8877	45.2174	50.1965	48.6818
	50.24	50.9812	50.4923	48.7237	47.2798	48.1257	47.3088	46.1979	53.7492	51.3491	46.9847	49.5204	55.7668	45.2238	51.0979	48.693
	52.311	51.257	50.4923	48.7853	47.2914	48.1351	47.6709	46.4849	54.0184	52.6281	47.2858	49.7681	56.0272	45.3638	51.2627	48.8964
	53.0806	51.5727	51.2677	49.0281	47.2914	48.1882	47.7074	46.4862	54.8131	53.4319	47.2943	49.7721	56.1345	45.4086	51.2862	49.1663
	53.0806	51.6846	51.6161	49.356	47.3194	48.2988	47.9183	46.4962	55.1198	53.7519	47.6028	49.8522	56.7929	45.4559	51.611	49.8411
	53.0806	51.7206	51.8319	49.3575	47.6345	48.5357	48.0477	46.602	55.1265	53.9688	47.7675	50.835	56.7929	45.4648	51.6136	50.582
	56.872	51.7723	51.8319	49.6187	47.8044	48.5536	48.3426	46.6434	55.2709	54.0023	47.8734	51.2774	58.0877	45.4658	51.8046	51.3198
	56.8721	51.9232	52.5959	49.6209	48.002	48.6026	48.4185	46.7379	55.4467	54.0799	48.22	51.6657	58.2466	45.4874	51.97	51.5335
	60.6635	52.0519	53.051	49.9438	48.002	48.6413	48.4833	46.8704	55.6363	54.1099	48.3329	51.8351	58.2874	45.5877	52.1361	51.5427
	64.4549	52.3449	53.4668	49.9494	48.2785	48.658	48.9005	46.8794	55.8253	54.7246	48.3756	51.8973	58.3417	45.7028	52.5133	51.5955
	64.4549	52.4036	53.665	50.2488	48.2988	48.7862	48.9359	46.8823	56.2369	54.7986	48.8066	52.1983	58.6487	45.7313	52.6065	51.6569
	64.4549	52.5266	54.0851	50.2488	48.4554	48.93	48.9604	47.0244	56.3535	54.8055	48.9285	52.2287	58.6731	45.7358	52.9342	51.6995
	64.4549	52.5629	54.1099	50.2902	48.6651	48.9604	49.1265	47.0426	57.0646	55.945	49.2614	52.3169	59.015	45.7673	53.0549	52.0909
	64.4549	52.6054	54.4382	50.6759	48.7118	49.0082	49.1462	47.0481	57.5962	56.1718	49.2884	52.4063	59.2409	45.8976	53.4279	52.1636
	64.4549	52.8623	55.1294	50.7629	48.7603	49.0082	49.3215	47.209	57.8752	56.2586	49.7041	52.5795	59.596	45.9099	53.65	52.5107
	64.4549	53.474	55.5698	50.8124	48.865	49.0215	49.6974	47.2749	58.0128	56.3575	49.7287	52.8762	60.0664	45.9673	53.7576	52.6576
	64.4549	53.8597	55.8417	50.8928	48.9262	49.0282	49.8437	47.3006	58.0128	56.5191	50.077	52.9299	60.0664	45.9762	53.7845	52.8135
	64.455	54.0461	56.269	51.0748	49.0282	49.1982	50.088	47.3334	58.244	56.606	50.1251	52.9857	61.3465	45.9991	53.8136	52.9764
	64.455	54.0851	56.269	51.2059	49.1434	49.2419	50.1342	47.3616	58.3838	56.9023	50.1466	53.065	61.6493	46.127	54.227	53.0549
	64.455	54.1408	56.5092	51.3934	49.1982	49.2826	50.2792	47.4485	58.6253	56.9122	50.1771	53.1646	61.8072	46.154	54.3042	53.2488
	64.455	54.3907	56.6621	51.7349	49.5197	49.4519	50.2945	47.5659	58.8937	57.0121	50.2525	53.3574	62.0817	46.1928	54.3474	53.406
	64.455	54.4787	56.7516	51.7786	49.6462	49.4611	50.5225	47.5877	58.9465	57.0393	50.2877	53.3619	62.1703	46.2262	54.3545	53.5219
	64.455	54.4787	56.7516	51.983	49.7087	49.5285	50.6274	47.5877	58.9465	57.8786	50.3799	53.3891	62.1703	46.2761	54.5463	53.5926
	64.455	54.5828	56.8076	52.2195	49.7724	49.5507	50.6908	47.6985	59.2242	58.1728	50.4136	53.4598	62.6448	46.4293	54.5569	53.6016
	64.455	54.5977	56.9122	52.3225	49.899	49.5649	50.6927	47.8761	59.2242	58.1828	50.4138	53.504	62.6838	46.49	54.6431	54.0239
	64.455	54.8942	57.061	52.4727	49.9894	49.5933	50.8037	47.9169	59.2527	58.3028	50.4609	53.5378	62.8247	46.4962	54.6799	54.113
	64.455	54.9571	57.2632	52.4727	50.0855	49.727	50.9175	47.9455	59.2867	58.4491	50.5043	53.5983	63.4059	46.5389	54.7011	54.227
	64.455	54.9681	57.9609	52.4934	50.0862	49.8192	51.1699	47.9692	59.4038	58.8094	50.6798	53.6385	63.543	46.5529	54.714	54.2554
	64.455	55.0094	58.1519	53.0346	50.1028	49.9114	51.4393	48.0544	59.8414	58.845	50.7921	53.7264	63.7915	46.5796	54.8884	54.4982
	64.455	55.1822	58.4003	53.1876	50.1609	50.2901	51.4491	48.0951	60.1523	59.4328	50.7959	53.7594	64.0236	46.7151	55.0502	54.5463
	64.455	55.2002	58.6314	53.2673	50.1641	50.5225	51.6548	48.143	60.4128	59.4796	50.8299	53.7974	64.1231	46.7448	55.0637	54.5463
	64.455	55.2421	58.7645	53.6222	50.1954	50.5736	51.7613	48.1942	60.4668	60.1846	50.9323	53.8759	64.6012	46.7908	55.2128	54.5802
	68.2464	55.2595	59.0546	53.6479	50.3507	50.7927	51.8255	48.3032	60.4734	60.3237	51.2287	53.8759	65.3979	46.7987	55.5202	54.6431
	68.2464	55.2889	59.1777	53.6629	50.3507	50.9225	51.9591	48.3308	60.5628	60.3787	51.2523	53.9722	65.3979	46.807	55.5808	54.7026
	68.2464	55.3006	59.1777	53.7554	50.3546	50.9314	51.9736	48.3651	60.7244	60.4008	51.4819	54.335	65.425	46.8146	55.6979	54.7422
	68.2464	55.3062	59.1777	53.7721	50.3555	51.0165	52.1564	48.423	60.7463	60.5572	51.5081	54.5959	66.1066	46.8147	55.861	54.8053
	71.3445	55.3568	59.2351	53.7852	50.3811	51.1599	52.2691	48.5808	61.0809	60.6055	51.5508	54.5974	66.6987	46.88	55.9384	54.8884
	71.35	55.4162	59.6183	53.8448	50.4248	51.4257	52.3379	48.6284	61.163	60.8577	51.5953	54.7037	66.6987	46.8822	55.9989	54.8884
	72.4303	55.5043	60.0322	53.8592	50.4909	51.4257	52.5015	48.7294	61.163	60.8577	51.6445	54.7284	67.1172	46.8984	56.0252	55.0474
	72.5452	55.5967	60.1447	53.8597	50.5174	51.4613	52.5107	48.8697	61.4211	60.9286	51.645	54.8006	67.1172	46.937	56.0252	55.0559
	72.9082	55.8539	60.7358	53.9805	50.5884	51.6436	52.5207	49.0369	61.657	60.9765	51.724	54.8877	68.0135	46.9765	56.7466	55.118
	72.9135	55.8924	60.7441	54.0423	50.7285	51.7218	52.6285	49.2242	61.6928	61.0553	51.7545	54.9205	68.2595	47.0035	56.7967	55.1467
	72.9652	55.9524	61.1158	54.1634	50.7915	51.7682	52.6505	49.3441	61.9829	61.1067	51.8159	54.9461	68.2597	47.0243	56.9119	55.1994
	73.4133	55.9931	61.6096	54.1795	50.8202	51.8046	52.7787	49.4348	62.1242	61.1477	51.8565	55.015	69.2596	47.1142	56.9357	55.2071
	73.4935	56.0923	62.1411	54.6576	50.87	51.8519	52.9097	49.4348	62.8968	61.7914	51.8643	55.0178	71.0681	47.1339	57.2977	55.2503
	74.019	56.2474	62.1411	54.9015	50.9037	51.9233	52.9103	49.463	62.8968	61.8441	51.8977	55.1967	71.0681	47.187	57.3072	55.3002
	74.2839	56.4273	62.4207	54.9015	50.9735	51.9283	53.0218	49.5064	62.9374	61.8777	51.9032	55.2166	71.458	47.1996	57.3854	55.5769
	74.4459	56.5255	62.4207	54.9241	51.1599	51.9707	53.1225	49.5191	63.236	62.167	51.94	55.3112	71.4607	47.2227	57.4455	55.6921
		56.5514	62.5632	55.0058	51.4613	51.9709	53.325	49.6655	63.4838	62.1702	51.9429	55.3112	71.502	47.269	57.4979	55.7205
		56.5671	62.8031	55.0467	51.5878	52.0289	53.4272	49.7158	63.6942	62.2218	51.9711	55.3289	72.0315	47.3109	57.5947	55.7205
		56.5764	63.7033	55.0764	51.6227	52.053	53.4279	49.7459	63.6942	62.6093	52.0017	55.44	75.0818	47.3698	57.5963	55.8454
		56.7773	63.8755	55.1707	51.7374	52.07	53.4279	49.8028	64.6396	62.8929	52.0017	55.4534	75.9261	47.4011	57.9436	56.0252
		56.7825	63.8755	55.2364	51.7613	52.0724	53.4315	49.9233	64.6967	62.9145	52.1217	55.6224	76.2586	47.4314	58.1376	56.0421
		56.7955	64.2998	55.2527	51.7986	52.0769	53.463	49.9802	64.7245	62.9421	52.1637	55.6914		47.4323	58.1802	56.0875
		56.8171	64.2998	55.3559	51.8188	52.1039	53.4862	50.0725	65.0732	62.9677	52.1691	55.7825		47.4323	58.2943	56.1378
		56.8715	64.4297	55.3958	51.8653	52.107	53.5661	50.08	65.2446	63.3276	52.1694	55.7934		47.4518	58.3066	56.1422
		56.8723	64.9183	55.4403	51.868	52.1903	53.6235	50.1011	65.3287	63.3512	52.1767	55.8647		47.4728	58.467	56.2513
		57.0413	66.7296	55.4664	51.9283	52.2195	53.6235	50.2089	65.3862	63.6709	52.2578	55.8687		47.4774	58.5949	56.2729
		57.0543	67.7763	55.627	51.9335	52.2363	53.6276	50.23	65.7618	63.9536	52.2672	55.9651		47.5301	58.7004	56.3355
		57.0693	67.8219	55.6679	52.0029	52.3232	53.6583	50.2694	65.8551	63.9548	52.3456	55.9769		47.5368	58.7081	56.4297
		57.0693	67.8219	55.7548	52.0724	52.342	53.6979	50.2961	65.8551	64.6765	52.3531	56.0121		47.6068	58.7323	56.4557
		57.2149	68.873	55.8949	52.1222	52.355	53.7045	50.3758	66.0231	64.8478	52.4317	56.2283		47.6076	58.7543	56.526
		57.3175	69.3322	56.0216	52.1794	52.3604	53.8136	50.3879	66.0231	64.9508	52.4511	56.3217		47.6465	58.8382	56.5336
		57.3666	69.7942	56.0911	52.1903	52.5398	53.8837	50.4196	66.0234	65.2676	52.4535	56.3873		47.6761	59.1103	56.5506
		57.3964	69.7942	56.136	52.2926	52.5565	53.8975	50.4409	66.0234	65.4421	52.6735	56.4951		47.7	59.1288	56.5506
		57.3995	70.2824	56.1853	52.3232	52.6313	53.9419	50.5148	66.1078	65.5971	52.6737	56.4972		47.7628	59.2931	56.5632
		57.5306	71.0713	56.3159	52.3335	52.6651	54.003	50.5498	66.8316	66.077	52.6926	56.6874		47.7716	59.3082	56.6776
		57.6606	74.3564	56.3183	52.3492	52.7409	54.3639	50.558	66.8316	66.2069	52.7011	56.6887		47.7747	59.4906	56.7012
		57.7079	76.5885	56.3214	52.355	52.7909	54.5755	50.5605	66.8316	66.2221	52.7922	56.7818		47.7757	59.6037	56.7496
		57.7977	76.832	56.4414	52.4027	52.8561	54.5796	50.5892	67.0829	66.7348	52.8232	56.8198		47.7775	59.7195	56.758
		57.8528	78.9871	56.5846	52.4208	52.8707	54.6431	50.6054	67.1028	66.874	53.032	56.8513		47.7905	59.857	56.8714
		57.8528		56.5876	52.4937	52.8997	54.6431	50.6319	67.1072	66.9919	53.0445	56.8926		47.8249	59.8746	56.9539
		57.8643		56.606	52.6206	52.936	54.6861	50.6688	67.6824	67.0435	53.0551	56.9057		47.9519	60.188	57.1641
		57.9293		56.6189	52.6376	52.9469	54.8884	50.671	68.5724	67.2945	53.2894	56.9145		47.9913	60.5744	57.1993
		58.0125		56.619	52.6576	52.9764	54.9183	50.8153	68.7028	67.3477	53.3297	57.0793		47.992	60.6761	57.3339
		58.0185		56.6277	52.6787	53.0218	54.9366	50.8586	68.8176	67.8715	53.3493	57.1212		48.0469	60.9077	57.3854
		58.0526		56.6277	52.682	53.0549	55.0432	50.865	68.8667	68.1443	53.4032	57.1512		48.2877	61.0896	57.4258
		58.1032		56.6947	52.7015	53.0705	55.0559	50.8914	69.0031	68.3352	53.4201	57.1801		48.3013	61.2734	57.4426
		58.217		56.7276	52.8997	53.1301	55.1144	50.9458	69.2164	68.4788	53.5536	57.1976		48.3075	61.2782	57.5387
		58.2228		56.7302	52.9605	53.1644	55.1467	50.9629	69.2764	68.768	53.6289	57.2539		48.3473	61.3143	57.5718
		58.3587		56.7955	52.9895	53.1859	55.1473	51.1025	69.3836	68.8024	53.7272	57.2715		48.3666	61.7603	57.6706
		58.4		56.8171	53.0251	53.2164	55.156	51.2597	69.3836	68.8684	53.8533	57.3087		48.4148	61.797	57.6981
		58.4623		56.8715	53.0444	53.305	55.2166	51.3465	69.4566	68.9035	53.9544	57.3629		48.4223	61.8144	58.0372
		58.4974		56.8979	53.0444	53.394	55.2604	51.3699	69.5941	69.0591	53.9715	57.3629		48.4532	61.8554	58.0687
		58.5075		56.9352	53.0881	53.4077	55.3786	51.4088	69.5941	69.1861	53.9945	57.3758		48.4551	61.982	58.1213
		58.5112		56.9352	53.1572	53.4077	55.4352	51.4146	69.5997	69.409	53.9986	57.3758		48.4718	62.0009	58.3026
		58.5642		56.9403	53.1644	53.4339	55.484	51.5333	69.8685	70.7071	54.0461	57.5038		48.4962	62.0977	58.3139
		58.583		56.9551	53.1731	53.463	55.5787	51.58	70.6177	71.0259	54.1236	57.5164		48.5907	62.2319	58.387
		58.6125		56.9748	53.1991	53.4704	55.5787	51.5927	70.7243	71.2945	54.1729	57.5559		48.6576	62.3229	58.392
		58.6228		57.0035	53.2188	53.4833	55.5808	51.6048	70.8286	72.8766	54.2075	57.5886		48.6597	62.47	58.4679
		58.6977		57.14	53.2376	53.5258	55.5869	51.6397	70.9776	76.5236	54.2553	57.6503		48.6724	62.4841	58.5113
		58.8157		57.14	53.2522	53.5334	55.6119	51.6482	71.583	76.9899	54.2553	57.676		48.694	62.5186	58.6617
		58.8538		57.2131	53.3128	53.5752	55.6119	51.6567	72.1377	77.7867	54.2586	57.6789		48.7983	62.5347	58.7393
		58.9479		57.2484	53.3737	53.5926	55.6124	51.6724	72.497	78.3902	54.2757	57.6972		48.8122	62.5873	58.8148
		59.0541		57.2715	53.463	53.6888	55.6979	51.7437	73.18	79.3965	54.5697	57.7351		48.8122	62.5943	58.8503
		59.0914		57.3778	53.4909	53.7944	55.6979	51.7716	73.18		54.6063	57.7382		48.8345	62.6445	58.8946
		59.2101		57.3783	53.5036	53.8693	55.7081	51.7905	73.2094		54.7152	57.7382		48.9325	62.8376	58.9312
		59.3041		57.3831	53.5141	54.1059	55.7142	51.8649	73.6205		54.7215	57.7758		48.9326	63.0999	58.9312
		59.3698		57.6482	53.5299	54.1097	55.7205	51.9012	73.6205		54.7508	57.7758		49.048	63.1195	58.9423
		59.3766		57.6847	53.5603	54.1428	55.7277	51.9112	73.6205		54.7723	57.8715		49.0678	63.1514	58.9461
		59.4661		57.71	53.5967	54.1691	55.7514	51.9322	74.3992		54.8014	58.0039		49.0717	63.1605	58.974
		59.4661		57.7332	53.5988	54.227	55.8857	51.98	74.4904		54.8463	58.0073		49.0758	63.4017	59.0896
		59.4809		57.7867	53.6121	54.233	56.0548	51.9819	75.0877		54.9585	58.1038		49.1801	63.4636	59.4268
		59.5854		57.9289	53.6124	54.2631	56.119	52.102	75.0877		54.9722	58.1216		49.2157	63.5531	59.434
		59.6183		57.9316	53.6183	54.3016	56.1422	52.1491	75.5773		54.9886	58.167		49.2682	63.5631	59.4671
		59.6904		58.0317	53.6276	54.3018	56.3277	52.1646	75.6369		55.0467	58.231		49.3032	63.657	59.4684
		59.7806		58.062	53.6292	54.3026	56.3378	52.205	75.6728		55.2215	58.257		49.318	63.6759	59.5025
		59.7827		58.1417	53.6398	54.3956	56.3682	52.2481	75.9976		55.2566	58.257		49.3362	63.7956	59.6104
		59.8171		58.4002	53.6583	54.407	56.3847	52.2521	77.2775		55.2643	58.2577		49.3552	64.1365	59.6158
		59.8269		58.4997	53.7561	54.4094	56.3876	52.2868	77.3659		55.3968	58.3029		49.3696	64.6395	59.6786
		59.8428		58.5112	53.7565	54.4758	56.4076	52.3006	77.8136		55.4711	58.3524		49.401	64.8652	59.7848
		59.8964		58.5429	53.7576	54.5667	56.4076	52.3214	78.2014		55.477	58.3669		49.4699	64.9639	59.8444
		59.946		58.6725	53.7906	54.5667	56.4297	52.4186	78.3632		55.5339	58.3955		49.568	65.2694	60.164
		59.9513		58.7324	53.8463	54.5667	56.4557	52.425	78.9889		55.5411	58.4015		49.6043	65.2694	60.1661
		60.0668		58.7721	53.8463	54.6506	56.504	52.4527	79.4211		55.6013	58.4323		49.6054	65.3047	60.2436
		60.1101		58.7765	53.9164	54.6619	56.5589	52.4527	79.4909		55.6595	58.4323		49.6889	65.3319	60.2998
		60.1591		58.8207	53.9544	54.6622	56.6776	52.4746			55.6612	58.5		49.7141	65.3598	60.3426
		60.2808		58.9573	54.1008	54.7497	56.727	52.5126			55.7707	58.506		49.7628	65.3644	60.4575
		60.3212		58.9628	54.1413	54.759	56.8336	52.5129			55.7953	58.7039		49.7727	65.3751	60.4796
		60.3212		59.0564	54.1691	54.759	56.8825	52.5351			55.8094	58.8387		49.7929	65.388	60.4796
		60.3223		59.2231	54.1794	54.778	56.9721	52.5766			55.8426	58.8549		49.8491	65.4123	60.4823
		60.3223		59.2993	54.233	54.8094	56.986	52.5846			55.8823	58.9712		49.8811	65.5468	60.5239
		60.3224		59.3233	54.2429	54.8629	57.0786	52.5846			55.8897	59.0087		49.8869	65.6178	60.5463
		60.4124		59.3504	54.2554	55.035	57.0786	52.6551			55.9121	59.026		49.8929	66.0023	60.5583
		60.4158		59.352	54.3003	55.0732	57.0786	52.7196			55.9968	59.1185		49.8929	66.3315	60.6631
		60.4761		59.3898	54.4023	55.1056	57.1658	52.7343			56.0038	59.1233		49.8971	66.3755	60.7022
		60.5312		59.5392	54.4308	55.1381	57.1658	52.7468			56.0322	59.1597		49.9361	66.4454	60.8146
		60.6		59.6171	54.5465	55.1889	57.1843	52.7998			56.06	59.1947		49.9838	66.7989	60.8605
		60.6253		59.842	54.5755	55.2357	57.1843	52.8017			56.0658	59.2002		49.9881	67.483	61.0412
		60.6407		59.8607	54.6133	55.2543	57.2045	52.8234			56.0789	59.2542		50.0419	67.487	61.0487
		60.7206		59.8703	54.6258	55.3255	57.2809	52.8859			56.0893	59.3205		50.1174	67.487	61.0695
		60.7582		59.8989	54.6431	55.3786	57.2899	52.9008			56.1537	59.393		50.1345	67.6056	61.0697
		60.8098		60.0516	54.6465	55.4072	57.3118	52.9105			56.1979	59.4455		50.2055	67.8087	61.0713
		60.8939		60.1793	54.7751	55.484	57.3545	52.9339			56.2618	59.5956		50.2701	68.0148	61.1255
		60.937		60.2102	54.7986	55.5712	57.4426	53.0529			56.3654	59.6077		50.3208	68.0336	61.1762
		60.9635		60.2711	54.8025	55.5827	57.4521	53.0537			56.4356	59.6851		50.329	68.1624	61.1773
		61.0849		60.3212	54.89	55.6943	57.4539	53.0631			56.4859	59.6851		50.429	68.2797	61.2047
		61.1513		60.3233	54.9142	55.6949	57.4639	53.1257			56.4977	59.7141		50.4367	68.3227	61.226
		61.17		60.3567	54.9625	55.705	57.506	53.1635			56.6563	59.7176		50.5153	68.391	61.226
		61.2043		60.3703	54.9954	55.7277	57.568	53.1682			56.723	59.7176		50.5313	68.3993	61.2986
		61.2585		60.5398	55.001	55.7359	57.5728	53.1685			56.743	59.7256		50.5502	68.4129	61.5257
		61.3375		60.6253	55.016	55.7387	57.5776	53.171			56.8491	59.7391		50.5714	68.4906	61.5477
		61.4316		60.6529	55.0814	55.7707	57.5822	53.1812			56.8741	59.744		50.6331	68.5804	61.5513
		61.4581		60.7148	55.0814	55.7761	57.6706	53.2529			56.8745	59.7638		50.6558	68.9465	61.6323
		61.8563		60.7689	55.1375	55.9475	57.6723	53.2776			56.8824	59.8099		50.6597	69.2286	61.7603
		61.8631		60.7689	55.1381	55.9989	57.6981	53.2834			56.9119	59.969		50.6703	69.4246	61.8735
		61.8976		60.8351	55.2128	56.0168	57.7219	53.2843			56.9938	59.9727		50.7682	69.5369	61.874
		61.9659		60.937	55.2152	56.0222	57.7456	53.3156			56.9992	59.9931		50.7804	69.7286	62.0584
		61.98		60.9841	55.2152	56.0252	57.781	53.337			57.0035	60.0452		50.7824	70.2766	62.1239
		62.3116		60.9841	55.2399	56.0875	57.781	53.3519			57.0815	60.0728		50.8492	70.4087	62.2184
		62.3492		61	55.2854	56.1318	57.7892	53.3975			57.1095	60.103		50.8806	70.4356	62.2385
		62.5148		61.0189	55.2879	56.1988	57.818	53.4017			57.151	60.1048		50.8987	70.5803	62.2705
		62.6152		61.0247	55.3002	56.2071	57.8187	53.5198			57.1711	60.1506		50.9078	70.7648	62.3045
		62.6327		61.0661	55.3002	56.2312	57.8389	53.5593			57.2019	60.2386		50.9265	71.2387	62.3687
		62.7063		61.0976	55.3131	56.2432	57.8674	53.5738			57.2382	60.2435		50.9268	71.7713	62.489
		62.7357		61.1223	55.3136	56.2681	57.8674	53.5812			57.264	60.254		50.9297	71.9002	62.6056
		62.9448		61.1675	55.3255	56.2807	57.9243	53.5826			57.3513	60.4389		51.0353	72.3192	62.6227
		62.9598		61.2106	55.4549	56.3044	57.9808	53.587			57.4781	60.4609		51.036	72.5493	62.6227
		62.9723		61.2106	55.464	56.307	58.0209	53.6137			57.5209	60.4741		51.0366	72.6182	62.6477
		62.9825		61.2106	55.4777	56.3762	58.0486	53.694			57.6114	60.5996		51.038	72.7892	62.704
		63.0237		61.2585	55.5844	56.4097	58.049	53.7311			57.6121	60.6964		51.038	72.9687	62.7503
		63.1131		61.3172	55.6116	56.4643	58.0789	53.7704			57.6413	60.7113		51.0556	73.7068	62.752
		63.1637		61.3244	55.6263	56.4798	58.1789	53.81			57.716	60.7997		51.0564	73.7068	62.8273
		63.2061		61.3244	55.7205	56.5589	58.2238	53.8244			57.7329	60.803		51.0798	74.6374	62.8513
		63.2112		61.329	55.7892	56.5589	58.3125	53.8466			57.7826	60.8094		51.0829	74.7679	62.8905
		63.6662		61.3657	55.7963	56.6436	58.3612	53.8832			57.8465	60.8488		51.1128	74.9272	63.058
		63.6709		61.4581	55.8222	56.6838	58.3795	53.9144			57.8478	60.8488		51.1393	75.1761	63.1195
		63.8256		61.4759	55.8314	56.6927	58.387	53.9278			57.8616	61.011		51.1514	75.2496	63.1937
		63.8663		61.5515	55.8469	56.727	58.429	53.9451			57.867	61.025		51.2921	75.2586	63.2373
		63.8784		61.5879	55.8748	56.728	58.4631	53.9661			57.867	61.1149		51.3113	78.2546	63.2384
		63.9138		61.5923	55.9095	56.758	58.4658	54.0169			57.8948	61.1795		51.3586	78.5245	63.2421
		63.9749		61.6047	55.9235	56.7656	58.5542	54.0508			57.9077	61.263		51.3626	79.1427	63.2776
		64.0413		61.7002	55.9762	56.7767	58.5882	54.113			57.9543	61.3882		51.3676	79.8241	63.3163
		64.1028		61.8344	56.0421	56.8057	58.5922	54.1226			57.9654	61.3882		51.3688		63.3167
		64.1784		61.8874	56.0421	56.8057	58.5996	54.1505			58.004	61.4283		51.4905		63.3279
		64.1889		61.9389	56.0548	56.8485	58.6293	54.1849			58.0102	61.6243		51.562		63.3305
		64.2759		61.9798	56.1178	57.0151	58.7702	54.2256			58.0679	61.6734		51.5641		63.3362
		64.2828		62.1702	56.1696	57.0174	58.7757	54.2579			58.0715	61.6865		51.5653		63.5697
		64.4848		62.1893	56.1878	57.0207	58.8148	54.2749			58.1103	61.7784		51.58		63.6416
		64.5909		62.2054	56.2059	57.032	58.8221	54.309			58.1322	61.7799		51.6505		63.6844
		64.6529		62.2524	56.2234	57.0599	58.8322	54.3145			58.1322	61.7799		51.7043		63.6844
		64.8071		62.275	56.2513	57.0947	58.9132	54.3413			58.2159	61.8072		51.7543		63.7005
		64.8936		62.2827	56.3506	57.1371	58.974	54.3559			58.2438	61.823		51.7543		63.7462
		64.9043		62.4006	56.365	57.1442	59.0756	54.4201			58.2497	62.0705		51.8239		63.7891
		64.9183		62.4341	56.3958	57.1564	59.1225	54.5271			58.2667	62.1703		51.8239		63.9003
		64.9508		62.5033	56.4317	57.2717	59.1725	54.5336			58.2764	62.3578		51.8278		63.9515
		64.9508		62.5148	56.436	57.3151	59.1906	54.5384			58.354	62.3927		51.8507		64.0623
		65		62.6061	56.4789	57.3151	59.2641	54.547			58.3679	62.5002		51.8575		64.1029
		65.0231		62.7197	56.4924	57.3518	59.2641	54.5497			58.4834	62.5546		51.8577		64.1029
		65.035		62.7226	56.4996	57.4648	59.2641	54.5802			58.5186	62.5589		51.86		64.272
		65.0971		62.7291	56.5167	57.4829	59.3273	54.607			58.5706	62.5608		51.8612		64.3382
		65.1681		62.7291	56.5209	57.4903	59.3457	54.6083			58.5855	62.6188		51.8979		64.4028
		65.1959		62.7768	56.528	57.506	59.3544	54.6542			58.5975	62.6705		51.8979		64.4587
		65.2231		62.8031	56.5582	57.506	59.3656	54.7073			58.6018	62.7118		51.9165		64.4749
		65.29		62.8256	56.6014	57.5624	59.434	54.7431			58.6307	62.7118		51.9278		64.6237
		65.3618		62.8307	56.6066	57.6153	59.4757	54.7431			58.6387	62.9902		51.9424		64.7492
		65.4253		62.8968	56.6776	57.653	59.5109	54.7623			58.6655	63.1587		51.96		64.8216
		65.4421		62.9038	56.7165	57.6587	59.5448	54.8004			58.6741	63.1587		52.1251		64.8355
		65.4978		62.9245	56.727	57.7128	59.5519	54.8038			58.7468	63.1636		52.1272		64.8443
		65.8591		62.9275	56.727	57.7135	59.5519	54.8169			58.7584	63.2447		52.1308		64.8584
		65.9152		63.0175	56.7391	57.72	59.5602	54.8355			58.7678	63.2476		52.1836		65.2302
		65.9316		63.033	56.7415	57.7456	59.6037	54.9443			58.7678	63.3208		52.1882		65.2334
		65.9392		63.033	56.7596	57.7979	59.6158	54.9951			58.8079	63.4905		52.2237		65.2334
		65.9416		63.0821	56.8247	57.7991	59.6326	54.9979			58.8301	63.5093		52.2456		65.2577
		65.9616		63.086	56.9026	57.8612	59.6587	55.0109			58.8937	63.6399		52.268		65.2783
		65.9619		63.1262	56.9357	57.9169	59.6703	55.018			58.9527	63.6583		52.2919		65.2947
		65.9891		63.1307	56.9454	57.9243	59.7219	55.0291			58.9633	63.7756		52.3481		65.3321
		65.9933		63.1667	56.9479	57.9394	59.799	55.0384			58.9661	63.7814		52.3775		65.3715
		66.029		63.1857	56.9819	58.0055	59.799	55.0473			58.9713	63.9025		52.4202		65.3722
		66.0293		63.1876	57.0174	58.0845	59.8304	55.0632			58.9926	63.9521		52.4265		65.3993
		66.1405		63.2182	57.0174	58.1384	59.8738	55.1095			59.0574	64.0056		52.4268		65.4086
		66.2142		63.2302	57.032	58.148	59.8738	55.1328			59.1222	64.0361		52.4289		65.4565
		66.483		63.2749	57.0574	58.1636	59.8746	55.1489			59.1292	64.2283		52.4305		65.4687
		66.5082		63.3513	57.1004	58.1789	59.922	55.1752			59.1335	64.2283		52.4325		65.4881
		66.5519		63.3576	57.1246	58.1886	59.923	55.1993			59.1475	64.2521		52.4634		65.4992
		66.829		63.4399	57.1937	58.1886	59.9467	55.2691			59.1609	64.6784		52.4781		65.608
		66.9077		63.4599	57.1937	58.2035	59.9512	55.3284			59.1692	64.7793		52.5739		65.6178
		66.9998		63.5275	57.1993	58.2306	59.9872	55.3284			59.172	64.9799		52.6093		65.6456
		67.0435		63.6797	57.2045	58.3139	59.9872	55.3385			59.1885	65.0017		52.6135		65.7474
		67.0435		63.7033	57.2171	58.3493	59.9872	55.3792			59.1997	65.0501		52.6704		65.8721
		67.0715		63.7279	57.2219	58.3493	60.0219	55.3825			59.3386	65.3697		52.7456		65.9067
		67.1385		63.7482	57.2844	58.4146	60.0412	55.4647			59.3535	65.4396		52.7476		66.0748
		67.2233		63.7987	57.2899	58.4146	60.0649	55.521			59.3546	65.527		52.7666		66.0843
		67.4389		63.8295	57.2977	58.4408	60.0976	55.535			59.355	65.5643		52.7744		66.1118
		67.4737		63.8663	57.3024	58.4616	60.131	55.5545			59.4239	65.5745		52.7878		66.2162
		67.4959		63.8748	57.3118	58.5422	60.1389	55.6473			59.4376	65.7677		52.8312		66.537
		67.5611		63.8763	57.3118	58.6114	60.2061	55.7058			59.464	65.8564		52.858		66.9302
		67.5808		64.1468	57.3518	58.6117	60.2295	55.7058			59.4825	66.0503		52.8934		67.1469
		67.6506		64.1508	57.4348	58.6181	60.2334	55.7368			59.5341	66.051		52.8994		67.4806
		67.6701		64.1639	57.515	58.6302	60.282	55.7948			59.5593	66.0636		52.9231		67.483
		67.9289		64.1718	57.515	58.6469	60.2822	55.7952			59.5838	66.1221		52.9581		67.4951
		67.9509		64.3128	57.5539	58.6542	60.2822	55.8636			59.6205	66.3935		52.9715		67.5182
		68.0047		64.3168	57.5624	58.6568	60.2888	55.8681			59.6535	66.4267		53.0686		67.542
		68.0589		64.3189	57.568	58.6815	60.2918	55.9123			59.6839	66.6074		53.0735		67.6151
		68.1976		64.3189	57.5718	58.6992	60.2918	55.9366			59.6939	66.6886		53.0873		67.6542
		68.3701		64.3417	57.6058	58.7071	60.3411	55.9483			59.7411	66.7895		53.0873		67.7028
		68.3868		64.3754	57.6058	58.7081	60.3525	55.958			59.7452	66.8384		53.0974		67.7481
		68.8208		64.4564	57.6094	58.7363	60.3525	55.9702			59.7615	66.8384		53.1076		67.8204
		68.8474		64.5981	57.6266	58.7543	60.4134	55.9742			59.802	67.109		53.1467		67.877
		68.967		64.6765	57.6293	58.8221	60.4671	56.014			59.8228	67.1101		53.166		67.9302
		69.039		64.6915	57.6909	58.8322	60.471	56.0416			59.8236	67.142		53.2163		67.9865
		69.1116		64.7171	57.6909	58.8382	60.471	56.0418			59.8749	67.3397		53.2366		68.0399
		69.2904		64.7575	57.7008	58.9672	60.471	56.0467			59.8961	67.7675		53.2649		68.0772
		69.4349		64.7933	57.7219	58.9719	60.471	56.0615			59.8961	67.8675		53.2941		68.1624
		69.5513		64.8059	57.7347	59.0071	60.507	56.0663			59.9799	68.0423		53.3618		68.2468
		69.6149		64.8089	57.7828	59.0756	60.507	56.0827			59.9816	68.0552		53.3738		68.4873
		69.6153		64.9047	57.7892	59.0756	60.5331	56.0838			59.9951	68.1519		53.4226		68.6303
		69.6535		64.9385	57.7892	59.1225	60.539	56.0845			60.0422	68.4193		53.4449		68.7779
		69.6894		65.0638	57.8245	59.152	60.6631	56.1094			60.0563	68.4951		53.4645		68.8591
		69.7919		65.0823	57.8245	59.1699	60.7067	56.1449			60.0932	68.4951		53.543		68.8943
		69.7967		65.1583	57.8371	59.1729	60.7096	56.1662			60.1001	68.5507		53.543		69.0922
		69.8727		65.1847	57.8472	59.187	60.7134	56.1712			60.1056	68.7613		53.5464		69.0922
		69.8928		65.2401	57.8674	59.2535	60.762	56.1861			60.1121	68.8313		53.5465		69.2549
		69.9255		65.25	57.9243	59.2689	60.7816	56.1991			60.1922	68.9083		53.5584		69.2549
		69.9256		65.2787	57.9507	59.3716	60.816	56.2362			60.1922	69.0012		53.5725		69.2931
		70.2582		65.29	57.9836	59.4535	60.8243	56.2393			60.2634	69.0254		53.5979		69.2959
		70.2824		65.3758	58.0209	59.4535	60.8748	56.2559			60.3611	69.1971		53.611		69.3652
		70.2824		65.3758	58.0423	59.4535	60.9002	56.2618			60.3689	69.7227		53.6227		69.7637
		70.3586		65.427	58.0423	59.4684	60.9229	56.3209			60.3866	69.9689		53.6268		69.7654
		70.5067		65.5207	58.0687	59.4684	60.9657	56.3953			60.3941	70.1149		53.7333		69.7934
		70.7978		65.5228	58.0789	59.4943	61.0281	56.3959			60.4135	70.4		53.7448		70.0342
		70.9341		65.5851	58.1129	59.5561	61.0376	56.4051			60.443	70.4543		53.7495		70.0474
		71.0631		65.7198	58.1384	59.6043	61.099	56.4624			60.443	70.6066		53.7499		70.2215
		71.1442		65.863	58.1384	59.6104	61.1086	56.4752			60.4491	70.6066		53.7528		70.2783
		71.2555		65.873	58.2112	59.7632	61.1151	56.4752			60.5263	70.8987		53.758		70.2783
		71.3483		65.8789	58.2201	59.7848	61.1255	56.4752			60.5294	71.1048		53.7649		70.3546
		71.5478		65.8868	58.2563	59.799	61.1762	56.4752			60.5337	71.1239		53.7669		70.3634
		71.5968		65.909	58.2588	59.8573	61.178	56.5045			60.5523	71.1239		53.7954		70.3891
		71.9649		65.909	58.2596	59.8836	61.178	56.5569			60.5527	71.2468		53.8316		70.4593
		71.9679		65.9619	58.3139	59.8958	61.226	56.5575			60.5527	71.2757		53.8347		70.4593
		72.1728		65.9891	58.3493	59.9373	61.227	56.5733			60.5615	71.3153		53.9234		70.5803
		72.205		66.029	58.3994	59.94	61.2281	56.5893			60.5907	71.4763		53.9483		70.6538
		72.3427		66.2104	58.4034	59.9467	61.2375	56.5938			60.6814	71.5554		53.9789		70.6594
		72.3647		66.2142	58.4146	59.9913	61.2888	56.6492			60.7358	71.5554		54.0054		71.3186
		72.5621		66.2617	58.4616	60.0505	61.2986	56.6643			60.7689	71.8119		54.006		71.3985
		72.6088		66.2909	58.5346	60.077	61.3435	56.673			60.7811	72.0019		54.0397		71.3985
		72.6109		66.3111	58.5472	60.1159	61.3497	56.691			60.7864	72.0407		54.0556		71.3985
		72.6533		66.5082	58.5725	60.3525	61.3587	56.7246			60.85	72.3378		54.0644		71.4208
		72.678		66.5666	58.5725	60.3882	61.5477	56.7345			60.8802	72.7662		54.0814		71.4249
		72.8057		66.5884	58.5725	60.3966	61.5597	56.7597			60.9133	72.8948		54.1099		71.6188
		72.8969		66.6575	58.5882	60.4059	61.5788	56.8082			60.9626	72.8948		54.1113		71.6519
		73.016		66.6834	58.5898	60.4064	61.5951	56.8591			61.0654	73.0632		54.1285		71.6539
		73.0304		66.7969	58.5996	60.4496	61.6018	56.9473			61.0661	73.1661		54.141		71.7912
		73.2114		66.8692	58.6437	60.4964	61.6059	56.9956			61.0769	73.1661		54.1628		71.8966
		73.2257		66.9077	58.6631	60.5813	61.6059	57.0232			61.09	73.4203		54.1837		71.8995
		73.646		66.9275	58.6631	60.6712	61.6119	57.0345			61.0954	73.4203		54.1929		71.95
		73.8167		66.9746	58.6795	60.6761	61.6323	57.045			61.1034	73.4686		54.2106		71.9714
		73.8502		67.0266	58.7323	60.6761	61.6323	57.0682			61.1067	74.4823		54.2979		71.9832
		73.9077		67.0266	58.8079	60.7181	61.6335	57.0769			61.1423	75.0125		54.2991		72.2749
		74.3097		67.0432	58.8106	60.7544	61.6679	57.0894			61.2349	75.6848		54.3259		72.3192
		74.3097		67.0432	58.8221	60.7544	61.6772	57.1235			61.3244	75.9901		54.3302		72.3671
		74.4549		67.0987	58.8546	60.7601	61.6826	57.1506			61.3594	76.1323		54.3302		72.6809
		74.4737		67.2067	58.928	60.8243	61.6925	57.186			61.3594	76.1501		54.367		73.0816
		74.9028		67.2955	58.9933	60.8636	61.735	57.1917			61.3606	76.1501		54.3801		73.1252
		75.3874		67.338	58.9937	60.9521	61.7465	57.2019			61.3823	76.4535		54.3823		73.2055
		76.4299		67.4153	59.0264	60.9549	61.7465	57.2156			61.3823	77.2238		54.3892		73.3037
		76.4561		67.4153	59.0269	61.176	61.7596	57.2593			61.3935	77.7171		54.3947		73.3969
		77.112		67.4863	59.0357	61.1773	61.7788	57.2685			61.4728	78.2141		54.4541		73.3993
		77.4188		67.4863	59.1358	61.178	61.7968	57.3093			61.5066	78.6044		54.498		73.4038
		77.4489		67.5175	59.1566	61.2468	61.8469	57.3204			61.5066	78.9748		54.5076		73.7068
		77.6383		67.5827	59.1566	61.2828	61.8735	57.3685			61.5352	79.0307		54.5168		73.8101
		77.7019		67.6445	59.1611	61.3026	61.8862	57.38			61.5419			54.5207		73.9541
		77.9131		67.6789	59.1725	61.3218	61.8862	57.4439			61.5762			54.5207		74.6564
		78.2304		67.7753	59.2229	61.3218	61.9068	57.4715			61.5959			54.5355		75.0347
				67.8708	59.2229	61.3364	61.982	57.5124			61.5963			54.5724		75.2207
				68.0032	59.2843	61.3408	62.0339	57.5299			61.623			54.5959		75.2586
				68.0047	59.3197	61.4982	62.0339	57.5299			61.646			54.6183		75.3846
				68.0047	59.3627	61.5224	62.0339	57.5299			61.7237			54.6345		75.5259
				68.0144	59.3994	61.5617	62.104	57.5299			61.7265			54.6825		75.5544
				68.0229	59.401	61.5696	62.1177	57.5613			61.7606			54.7002		75.8158
				68.0346	59.4174	61.5951	62.2029	57.5752			61.7692			54.7105		76.3392
				68.1331	59.4268	61.6321	62.2272	57.591			61.7903			54.7575		76.832
				68.1673	59.434	61.6331	62.2385	57.5942			61.8898			54.8048		77.4483
				68.3074	59.4757	61.6544	62.2548	57.6611			61.8898			54.833		77.9983
				68.3074	59.4906	61.6578	62.2548	57.6761			61.9689			54.8477		78.1616
				68.3841	59.5108	61.6624	62.2858	57.6865			62.0847			54.8487		78.1928
				68.4299	59.5164	61.6826	62.3038	57.7899			62.13			54.8703		78.3671
				68.4414	59.5286	61.7211	62.3271	57.7966			62.1558			54.899		79.0063
				68.4788	59.5468	61.7464	62.3407	57.9113			62.1893			54.9198		79.0645
				68.5079	59.5565	61.797	62.3552	57.9369			62.2			54.9755		79.1302
				68.5825	59.5602	61.7973	62.3552	57.954			62.2157			55.0027		79.1364
				68.601	59.5924	61.8009	62.3578	57.9576			62.244			55.0716
				68.6394	59.6104	61.8431	62.4841	57.9744			62.3211			55.0744
				68.8332	59.6326	61.8431	62.5186	57.9761			62.4676			55.0818
				68.862	59.6409	61.874	62.5258	57.9982			62.4967			55.1295
				68.8648	59.6448	61.8862	62.5347	58.0199			62.5297			55.1347
				68.8684	59.6587	61.9267	62.5347	58.0199			62.5471			55.1837
				69.0102	59.7848	61.9268	62.5732	58.0298			62.551			55.1963
				69.0367	59.7889	61.9718	62.6007	58.0426			62.5714			55.2116
				69.1765	59.7889	61.982	62.6227	58.0454			62.5787			55.2336
				69.1765	59.8164	61.9935	62.623	58.0509			62.5926			55.2391	--	--
				69.287	59.8239	62.0275	62.6339	58.0601			62.5981			55.2412	--	--
				69.2892	59.8239	62.1259	62.6445	58.0648			62.6093			55.2521	--	--
				69.3208	59.8635	62.1775	62.6445	58.0738			62.6242			55.3073	--	--
				69.3716	59.8738	62.1873	62.6445	58.1068			62.6327			55.3946	--	--
				69.4496	59.8738	62.1879	62.6477	58.1362			62.6581			55.3973	--	--
				69.498	59.8746	62.1909	62.6721	58.1756			62.6581			55.4477	--	--
				69.5591	59.8746	62.1923	62.7503	58.1837			62.7755			55.4837	--	--
				69.6102	59.8876	62.2355	62.7633	58.2			62.8307			55.4972	--	--
				69.7051	59.8958	62.3271	62.8358	58.2004			62.8618			55.5144	--	--
				69.7919	59.9029	62.3823	62.8513	58.2064			62.8683			55.5167	--	--
				69.953	59.9106	62.3898	62.8637	58.2359			62.8683			55.5246	--	--
				69.9633	59.9233	62.4053	62.9019	58.268			62.9104			55.5724	--	--
				70.0896	59.9873	62.4053	63.0204	58.2755			62.928			55.6096	--	--
				70.1008	60.0649	62.4819	63.0682	58.2837			62.9295			55.66	--	--
				70.1008	60.0649	62.6303	63.0682	58.2874			62.9309			55.66	--	--
				70.1008	60.0853	62.6477	63.0784	58.3074			62.9771			55.6912	--	--
				70.2582	60.0853	62.704	63.0831	58.3172			62.9959			55.7113	--	--
				70.2824	60.0945	62.7045	63.1134	58.3518			62.9968			55.7744	--	--
				70.3089	60.1267	63.0318	63.1134	58.3899			62.9984			55.7773	--	--
				70.5657	60.1317	63.0384	63.1195	58.4388			63.0101			55.7934	--	--
				70.6922	60.1317	63.0413	63.1195	58.5091			63.0498			55.7934	--	--
				70.7438	60.1661	63.0458	63.1195	58.5091			63.0948			55.7997	--	--
				70.7524	60.213	63.0999	63.1195	58.5854			63.1534			55.8117	--	--
				70.7827	60.2295	63.0999	63.1605	58.6395			63.1703			55.8151	--	--
				70.9135	60.2323	63.0999	63.1937	58.6469			63.1761			55.8922	--	--
				70.9302	60.2334	63.2308	63.2403	58.7085			63.2285			55.9047	--	--
				70.9341	60.2446	63.237	63.2421	58.7337			63.3463			55.9587	--	--
				70.9496	60.2588	63.2393	63.277	58.7577			63.3551			55.9779	--	--
				70.9688	60.2822	63.2421	63.3153	58.7732			63.3565			55.9779	--	--
				71.0608	60.2888	63.2421	63.3163	58.7871			63.4033			55.9919	--	--
				71.0992	60.2998	63.2421	63.3984	58.8877			63.4121			55.9942	--	--
				71.1449	60.3118	63.2956	63.4017	58.9014			63.5019			56.0802	--	--
				71.2141	60.3328	63.3153	63.648	58.9511			63.5029			56.1193	--	--
				71.3309	60.3561	63.3153	63.6715	58.9549			63.51			56.1699	--	--
				71.3309	60.3692	63.3156	63.6715	59.0431			63.6362			56.2468	--	--
				71.4824	60.3918	63.4017	63.6907	59.0551			63.6406			56.2537	--	--
				71.5022	60.4064	63.4506	63.6907	59.0595			63.654			56.2704	--	--
				71.5604	60.4171	63.4688	63.7005	59.0664			63.6812			56.279	--	--
				71.6812	60.4517	63.5247	63.7589	59.0753			63.7248			56.279	--	--
				71.7472	60.4593	63.5292	63.8037	59.0803			63.7274			56.3214	--	--
				71.8003	60.471	63.5358	63.8037	59.0999			63.7279			56.3727	--	--
				72.0082	60.4796	63.5547	63.8151	59.101			63.7279			56.3772	--	--
				72.0165	60.4874	63.6715	63.8442	59.1112			63.7482			56.3848	--	--
				72.0376	60.4889	63.6759	63.8744	59.1267			63.7584			56.3884	--	--
				72.0548	60.495	63.6844	63.887	59.1437			63.7766			56.4356	--	--
				72.077	60.5133	63.7462	64.0175	59.1486			63.7766			56.4369	--	--
				72.1151	60.5463	63.782	64.0323	59.2339			63.8008			56.4492	--	--
				72.1728	60.551	63.7891	64.0323	59.2518			63.859			56.4494	--	--
				72.2102	60.5548	63.8622	64.047	59.2637			63.8736			56.4851	--	--
				72.2102	60.61	63.887	64.047	59.2776			63.8869			56.4951	--	--
				72.2421	60.6111	63.889	64.047	59.3952			63.9326			56.5365	--	--
				72.3425	60.6228	63.923	64.0623	59.3998			64.0427			56.5953	--	--
				72.5552	60.6454	63.9287	64.0623	59.3998			64.0473			56.6014	--	--
				72.5615	60.6631	63.9621	64.0721	59.4229			64.0857			56.6331	--	--
				72.5753	60.6864	63.9903	64.0721	59.4516			64.0857			56.6707	--	--
				72.6341	60.6991	64.0181	64.0897	59.452			64.0896			56.6946	--	--
				72.6734	60.7088	64.0588	64.0998	59.452			64.1602			56.7191	--	--
				72.7573	60.7215	64.272	64.133	59.4718			64.1727			56.7317	--	--
				72.7659	60.7215	64.3382	64.1365	59.5357			64.3693			56.7584	--	--
				72.767	60.7416	64.3382	64.1478	59.5496			64.3803			56.774	--	--
				72.8606	60.762	64.3855	64.1703	59.5662			64.4236			56.7818	--	--
				72.9411	60.762	64.4146	64.2132	59.5866			64.4302			56.8059	--	--
				73.0452	60.7706	64.4412	64.2425	59.5872			64.4391			56.8387	--	--
				73.1809	60.8243	64.4833	64.258	59.6056			64.478			56.8454	--	--
				73.2313	60.8605	64.5039	64.2714	59.6483			64.5005			56.8711	--	--
				73.3126	60.9029	64.5084	64.272	59.6842			64.5282			56.8842	--	--
				73.3409	60.9051	64.5124	64.272	59.7121			64.5756			56.9087	--	--
				73.6452	60.9077	64.5416	64.2739	59.734			64.5851			56.9087	--	--
				73.6452	60.9381	64.6462	64.2905	59.7425			64.6307			56.9958	--	--
				73.6883	60.9497	64.6761	64.2905	59.7846			64.6769			56.9997	--	--
				73.7783	61.0145	64.6766	64.2915	59.7868			64.6771			57.0254	--	--
				73.8002	61.0487	64.7031	64.304	59.832			64.7191			57.0522	--	--
				73.9496	61.0487	64.7135	64.3366	59.8426			64.7251			57.0617	--	--
				73.9569	61.0695	64.7666	64.3382	59.8697			64.7398			57.0985	--	--
				73.9681	61.0713	64.8239	64.3382	59.8731			64.7782			57.1314	--	--
				74.0473	61.1151	64.8867	64.3382	59.9115			64.8886			57.142	--	--
				74.0995	61.1255	64.8874	64.3598	59.9639			64.9857			57.1992	--	--
				74.1406	61.1322	64.937	64.375	59.9725			65.0954			57.2322	--	--
				74.3564	61.178	65.2577	64.375	59.9732			65.0989			57.2809	--	--
				74.4274	61.2081	65.2851	64.4022	59.9904			65.1069			57.288	--	--
				74.4376	61.2081	65.3046	64.4177	60.068			65.1069			57.303	--	--
				74.9019	61.226	65.4565	64.4412	60.0735			65.1525			57.3293	--	--
				75.0316	61.24	65.4565	64.4586	60.0748			65.2022			57.3624	--	--
				75.1419	61.24	65.4627	64.4587	60.0805			65.2022			57.3884	--	--
				75.3084	61.2487	65.4942	64.4846	60.1095			65.228			57.3934	--	--
				75.3873	61.2734	65.4992	64.5124	60.1182			65.2653			57.4378	--	--
				75.603	61.2828	65.5276	64.5634	60.1241			65.3115			57.4461	--	--
				75.6883	61.2828	65.5546	64.5723	60.1538			65.3128			57.4473	--	--
				75.7427	61.2828	65.5861	64.5723	60.1866			65.3319			57.4671	--	--
				76.0067	61.2888	65.61	64.6046	60.2029			65.3715			57.47	--	--
				76.0455	61.2923	65.6178	64.6177	60.2041			65.4421			57.47	--	--
				76.293	61.3149	65.631	64.6177	60.3067			65.4573			57.4919	--	--
				76.5294	61.3303	65.65	64.6462	60.3144			65.4879			57.4972	--	--
				76.6567	61.3605	65.6932	64.651	60.3433			65.4959			57.5074	--	--
				76.6733	61.4434	65.7211	64.7031	60.3657			65.5029			57.6034	--	--
				76.7142	61.5023	65.7337	64.7074	60.3665			65.5043			57.627	--	--
				76.9862	61.5367	65.8263	64.7315	60.3722			65.5649			57.6279	--	--
				77.7659	61.5588	65.8673	64.7315	60.3722			65.5889			57.6544	--	--
				77.9131	61.5588	65.9568	64.7749	60.3835			65.6027			57.6764	--	--
				78.2253	61.5859	65.9573	64.8216	60.3835			65.611			57.6789	--	--
				78.3908	61.591	66.0028	64.8297	60.3835			65.7878			57.7008	--	--
				78.6211	61.6119	66.1167	64.8867	60.4333			65.8363			57.7036	--	--
				78.6902	61.6138	66.1307	64.9118	60.4488			65.8917			57.7154	--	--
				78.8243	61.6624	66.1307	65.0269	60.4526			65.9245			57.7831	--	--
				78.8297	61.6679	66.1308	65.2274	60.4846			66.0172			57.799	--	--
				78.9871	61.6772	66.2029	65.2458	60.498			66.0998			57.8953	--	--
				79.0418	61.6772	66.273	65.2577	60.505			66.1243			57.907	--	--
				79.3	61.7022	66.2962	65.2577	60.5537			66.13			57.9152	--	--
				79.3676	61.7022	66.317	65.2808	60.5727			66.1419			57.9329	--	--
				79.7372	61.7475	66.5786	65.2851	60.6213			66.2108			57.9434	--	--
				79.9261	61.7596	66.5786	65.3004	60.6297			66.2627			57.9495	--	--
				79.9321	61.797	66.5938	65.3047	60.661			66.3656			57.9603	--	--
				79.9321	61.8469	66.5938	65.3106	60.6737			66.3825			57.962	--	--
					61.865	66.5938	65.3145	60.6984			66.4089			57.962	--	--
					61.8735	66.5997	65.3145	60.7219			66.4545			57.9624	--	--
					61.8735	66.6007	65.3321	60.7618			66.4568			57.9635	--	--
					61.8735	66.6673	65.3325	60.7618			66.5479			57.9995	--	--
					61.8735	66.7021	65.3328	60.8152			66.5666			57.9997	--	--
					61.874	66.7263	65.3328	60.9329			66.6442			58.0611	--	--
					61.8862	66.8238	65.3538	60.9485			66.6442			58.1136	--	--
					61.8921	66.8919	65.3538	60.9564			66.7296			58.1793	--	--
					61.9648	66.8919	65.3598	61.0199			66.796			58.1853	--	--
					61.9718	66.9096	65.3598	61.126			66.8105			58.2196	--	--
					62.0431	66.9753	65.3598	61.1273			66.8199			58.2317	--	--
					62.0431	67.0598	65.3722	61.1395			66.8665			58.2375	--	--
					62.0562	67.1976	65.3722	61.1827			66.874			58.2828	--	--
					62.0814	67.1976	65.3856	61.1965			66.9133			58.3007	--	--
					62.0948	67.31	65.3993	61.2154			66.9191			58.3069	--	--
					62.1025	67.3868	65.4192	61.2219			66.9404			58.3419	--	--
					62.103	67.4022	65.435	61.2527			66.9661			58.3708	--	--
					62.1239	67.4677	65.435	61.2552			67.1161			58.4323	--	--
					62.1239	67.478	65.435	61.2647			67.1161			58.4438	--	--
					62.1775	67.487	65.4565	61.277			67.2348			58.4639	--	--
					62.2029	67.5898	65.4709	61.303			67.2417			58.4659	--	--
					62.2272	67.5919	65.5468	61.3059			67.2623			58.478	--	--
					62.2385	67.6056	65.5472	61.3064			67.2623			58.4863	--	--
					62.2385	67.6056	65.5478	61.3111			67.3466			58.498	--	--
					62.3552	67.6151	65.5604	61.3326			67.3713			58.5077	--	--
					62.3738	67.6263	65.65	61.3534			67.4153			58.5154	--	--
					62.3898	67.6263	65.7538	61.3616			67.4187			58.5481	--	--
					62.3898	67.6578	65.8263	61.3763			67.5157			58.5481	--	--
					62.4841	67.6579	66.0023	61.4454			67.525			58.5513	--	--
					62.5017	67.6637	66.0023	61.4555			67.533			58.5796	--	--
					62.5186	67.7661	66.0586	61.4682			67.547			58.5815	--	--
					62.5186	67.877	66.0703	61.5261			67.688			58.5815	--	--
					62.5186	67.9049	66.0703	61.5267			67.7394			58.5865	--	--
					62.5347	67.9302	66.1308	61.5468			67.7629			58.6085	--	--
					62.5347	67.9453	66.1308	61.5727			67.8115			58.6487	--	--
					62.5347	68.3131	66.1309	61.6059			67.8969			58.67	--	--
					62.5376	68.3731	66.2883	61.6229			67.9329			58.6813	--	--
					62.5376	68.4445	66.299	61.6245			68.0046			58.7014	--	--
					62.6007	68.4841	66.3593	61.7282			68.0184			58.7139	--	--
					62.6093	68.5994	66.3755	61.7321			68.0851			58.7165	--	--
					62.6227	68.5994	66.3907	61.7521			68.2388			58.731	--	--
					62.6339	68.6582	66.4135	61.753			68.2859			58.7383	--	--
					62.6477	68.681	66.5014	61.7711			68.2951			58.8092	--	--
					62.6547	68.6958	66.5556	61.7754			68.3447			58.8162	--	--
					62.6732	68.719	66.5681	61.806			68.3574			58.8435	--	--
					62.6868	68.7319	66.5681	61.9022			68.3701			58.8448	--	--
					62.6868	68.81	66.654	61.9342			68.3943			58.8534	--	--
					62.7276	68.8466	66.7021	61.9472			68.4103			58.906	--	--
					62.7685	68.8566	66.7021	61.9667			68.4953			58.9067	--	--
					62.7765	68.9465	66.747	62.0439			68.5233			58.9761	--	--
					62.7765	68.9465	66.842	62.0517			68.7043			59.0108	--	--
					62.7803	69.1007	66.8588	62.053			68.7191			59.0251	--	--
					62.7862	69.1037	66.8588	62.053			68.7701			59.0334	--	--
					62.7906	69.3652	66.8784	62.077			68.7855			59.0581	--	--
					62.7906	69.367	67.0415	62.1262			68.8916			59.1105	--	--
					62.7906	69.3802	67.0463	62.1856			68.9397			59.1108	--	--
					62.8329	69.402	67.0841	62.226			69.0571			59.1159	--	--
					62.8503	69.4522	67.0841	62.228			69.2355			59.1321	--	--
					62.8513	69.6081	67.0877	62.2283			69.2519			59.1542	--	--
					62.8648	69.6302	67.1361	62.2569			69.3208			59.1633	--	--
					62.8696	69.8386	67.1986	62.2856			69.3325			59.1785	--	--
					62.8784	69.8692	67.2004	62.3412			69.3894			59.1809	--	--
					62.8822	70.0279	67.2055	62.3492			69.3964			59.2077	--	--
					62.9337	70.039	67.2553	62.3695			69.4421			59.2375	--	--
					63.0318	70.039	67.2826	62.4179			69.4914			59.2548	--	--
					63.0856	70.0646	67.2889	62.4287			69.5285			59.2572	--	--
					63.0999	70.209	67.3263	62.4481			69.7875			59.2999	--	--
					63.0999	70.2428	67.3715	62.5671			69.8001			59.3	--	--
					63.1069	70.2839	67.3715	62.6133			69.8796			59.3387	--	--
					63.1069	70.2901	67.3812	62.6391			69.9066			59.4134	--	--
					63.1855	70.3075	67.3953	62.6443			69.9073			59.4134	--	--
					63.2308	70.3634	67.4605	62.6446			69.9942			59.4305	--	--
					63.2308	70.5065	67.4806	62.6446			70.0651			59.4419	--	--
					63.2403	70.554	67.483	62.7087			70.1723			59.4455	--	--
					63.2412	70.5847	67.4951	62.7495			70.2255			59.4773	--	--
					63.2421	70.8356	67.5182	62.7764			70.3636			59.4968	--	--
					63.2421	71.0361	67.5182	62.801			70.4267			59.506	--	--
					63.2421	71.1231	67.539	62.8582			70.5195			59.5197	--	--
					63.3143	71.396	67.5604	62.8713			70.7055			59.5363	--	--
					63.3153	71.552	67.641	62.9234			70.8474			59.5533	--	--
					63.3156	71.552	67.6579	62.9276			70.8755			59.575	--	--
					63.3159	71.5627	67.7481	62.9488			70.9158			59.6412	--	--
					63.3163	71.6188	67.7595	62.9513			70.972			59.6447	--	--
					63.3163	71.6494	67.7595	62.9833			71.1126			59.664	--	--
					63.3167	71.6507	67.8364	63.0911			71.1239			59.6773	--	--
					63.3178	71.7404	67.8364	63.1432			71.2458			59.7012	--	--
					63.3998	71.7829	67.877	63.2107			71.2555			59.7029	--	--
					63.3998	71.8098	67.877	63.2523			71.264			59.7055	--	--
					63.4081	71.8373	67.8905	63.2869			71.264			59.7556	--	--
					63.4497	71.8563	67.9302	63.3157			71.3154			59.7655	--	--
					63.4497	71.95	67.9957	63.3492			71.3931			59.8015	--	--
					63.4528	72.1447	68.1171	63.3762			71.4159			59.8015	--	--
					63.4587	72.378	68.1175	63.4575			71.5234			59.8062	--	--
					63.4587	72.5828	68.1273	63.4617			71.589			59.8065	--	--
					63.4587	72.5828	68.1624	63.486			71.6812			59.853	--	--
					63.4587	72.6175	68.1624	63.5397			71.7897			59.8647	--	--
					63.4587	72.6894	68.1625	63.5789			71.8639			59.8699	--	--
					63.4743	72.91	68.1823	63.6094			71.8699			59.925	--	--
					63.5163	72.9937	68.2163	63.6146			72.0806			59.948	--	--
					63.5292	73.1897	68.2173	63.6561			72.0806			59.9811	--	--
					63.5531	73.2131	68.2276	63.6707			72.2301			59.9859	--	--
					63.5531	73.2822	68.2347	63.6707			72.2604			59.9975	--	--
					63.5531	73.4018	68.2797	63.6962			72.2604			60.0743	--	--
					63.6724	73.7716	68.359	63.7235			72.3336			60.0903	--	--
					63.7061	73.9254	68.3731	63.7981			72.3389			60.0903	--	--
					63.7094	73.9541	68.3731	63.7995			72.4932			60.101	--	--
					63.7154	74.0039	68.4538	63.8534			72.502			60.1048	--	--
					63.7462	74.0696	68.4873	63.8648			72.5612			60.1288	--	--
					63.7536	74.0753	68.5994	63.8952			72.599			60.1816	--	--
					63.764	74.1226	68.6115	63.9098			72.6088			60.186	--	--
					63.7891	74.1568	68.6313	63.9192			72.6533			60.1939	--	--
					63.8151	74.3409	68.6425	63.9223			72.9837			60.1952	--	--
					63.828	74.3585	68.719	63.963			73.1217			60.2016	--	--
					63.828	74.7157	68.7319	63.9679			73.1626			60.2496	--	--
					63.8306	74.7594	68.7319	64.0027			73.1637			60.3122	--	--
					63.8306	74.9047	68.7791	64.0263			73.2114			60.3196	--	--
					63.8306	74.9742	68.8024	64.0454			73.2251			60.4327	--	--
					63.8442	75.1541	68.8247	64.0598			73.3771			60.4399	--	--
					63.846	75.1843	68.8591	64.0904			73.4584			60.4479	--	--
					63.9003	75.1843	68.9035	64.0924			73.4584			60.4663	--	--
					63.923	75.4513	68.9217	64.1165			73.5383			60.4822	--	--
					63.9326	75.4513	68.9299	64.1407			73.6627			60.4872	--	--
					63.9448	75.4633	69.0879	64.1442			73.7333			60.4972	--	--
					63.9448	75.4792	69.0971	64.1558			73.8693			60.4995	--	--
					63.9475	75.4792	69.0989	64.1662			73.9612			60.5572	--	--
					63.9545	75.4845	69.0989	64.1857			73.9681			60.581	--	--
					64.0175	75.516	69.2286	64.1857			74.0995			60.5996	--	--
					64.0181	75.7978	69.2563	64.2039			74.3967			60.6099	--	--
					64.0435	75.8101	69.2992	64.2166			74.6079			60.6324	--	--
					64.0721	75.8628	69.3246	64.2318			74.6733			60.6479	--	--
					64.1098	76.5611	69.3652	64.2468			74.6967			60.6908	--	--
					64.2147	76.8013	69.3661	64.2711			74.7988			60.7094	--	--
					64.2325	76.832	69.4373	64.2711			74.8266			60.7162	--	--
					64.2425	77.24	69.4373	64.2821			74.8645			60.7324	--	--
					64.2425	77.3277	69.5129	64.3164			74.8853			60.7684	--	--
					64.3208	77.3681	69.5255	64.329			74.8853			60.793	--	--
					64.3259	77.5751	69.5255	64.339			75.221			60.8043	--	--
					64.3358	77.609	69.5331	64.3549			75.221			60.82	--	--
					64.3694	77.6787	69.5814	64.4479			75.2842			60.8266	--	--
					64.3855	77.8085	69.6302	64.4479			75.2971			60.8309	--	--
					64.3872	77.9844	69.6302	64.4479			75.5288			60.8348	--	--
					64.4749	78.4814	69.6302	64.4821			75.7474			60.8468	--	--
					64.5416	78.5016	69.7156	64.5026			75.8135			60.8488	--	--
					64.5416	79.0677	69.8036	64.5063			76.129			60.8571	--	--
					64.5493	79.2223	69.8149	64.5369			76.1769			60.9111	--	--
					64.5894	79.2743	69.8386	64.5607			76.3864			60.9143	--	--
					64.6237	79.5203	69.8531	64.5716			76.8453			60.9167	--	--
					64.6755	79.5393	69.8531	64.5949			76.9323			60.9251	--	--
					64.7074	79.5414	69.9164	64.6304			77.371			60.9438	--	--
					64.7074	79.8247	70.0646	64.6308			77.3985			60.9504	--	--
					64.7401		70.0646	64.6344			77.5878			60.9561	--	--
					64.7492		70.2158	64.642			78.137			61.0157	--	--
					64.7749		70.2235	64.6516			78.1467			61.025	--	--
					64.861		70.2783	64.6653			78.2655			61.0262	--	--
					64.8873		70.3634	64.6831			78.2655			61.0331	--	--
					64.8874		70.3634	64.6849			78.314			61.0448	--	--
					64.8882		70.4403	64.7406			78.3153			61.0622	--	--
					64.9763		70.4403	64.7678			78.3902			61.0648	--	--
					64.9763		70.4593	64.773			78.3902			61.0974	--	--
					65.0226		70.5065	64.81			78.4333			61.1017	--	--
					65.2399		70.528	64.8353			78.5885			61.1149	--	--
					65.2402		70.6272	64.8717			78.9803			61.1345	--	--
					65.2404		70.6295	64.8752			79.9142			61.1364	--	--
					65.2527		70.677	64.9233						61.1568	--	--
					65.2694		70.7019	64.9942						61.1742	--	--
					65.294		70.7019	65.0225						61.1742	--	--
					65.2947		70.846	65.033						61.2025	--	--
					65.311		70.8767	65.0721						61.2476	--	--
					65.311		70.8846	65.0721						61.2521	--	--
					65.3314		71.0104	65.0764						61.2599	--	--
					65.3321		71.0331	65.095						61.2629	--	--
					65.3321		71.0944	65.1412						61.2811	--	--
					65.3325		71.1039	65.1475						61.2998	--	--
					65.3328		71.1354	65.1518						61.321	--	--
					65.3538		71.1744	65.1673						61.3258	--	--
					65.3598		71.1744	65.1764						61.3305	--	--
					65.3715		71.2099	65.1928						61.3347	--	--
					65.3722		71.2912	65.1956						61.3347	--	--
					65.3722		71.3965	65.2278						61.3583	--	--
					65.3773		71.4018	65.2454						61.3899	--	--
					65.3915		71.4249	65.2489						61.4039	--	--
					65.3993		71.4537	65.2764						61.4076	--	--
					65.4231		71.4537	65.2989						61.4113	--	--
					65.435		71.4911	65.2989						61.4603	--	--
					65.5472		71.5494	65.3019						61.4741	--	--
					65.5478		71.6036	65.3165						61.4857	--	--
					65.5604		71.7322	65.3208						61.5141	--	--
					65.608		71.7912	65.349						61.5141	--	--
					65.631		71.8396	65.3531						61.5279	--	--
					65.9067		72.0595	65.381						61.5529	--	--
					65.9197		72.068	65.3816						61.565	--	--
					65.9197		72.1227	65.3816						61.5744	--	--
					65.9336		72.1227	65.3876						61.6275	--	--
					65.9565		72.1343	65.3959						61.6577	--	--
					66.065		72.1691	65.4231						61.687	--	--
					66.1384		72.1768	65.4231						61.6895	--	--
					66.1919		72.3192	65.4231						61.7288	--	--
					66.2		72.4925	65.4665						61.7318	--	--
					66.273		72.53	65.51						61.7652	--	--
					66.307		72.5606	65.5324						61.7699	--	--
					66.3073		72.7774	65.5662						61.7708	--	--
					66.3315		72.7774	65.5662						61.7937	--	--
					66.3315		72.799	65.6019						61.8361	--	--
					66.333		72.8317	65.6146						61.8361	--	--
					66.3511		72.8499	65.6327						61.8385	--	--
					66.3531		72.9545	65.6505						61.892	--	--
					66.3955		72.9937	65.6567						61.9545	--	--
					66.4135		73.2131	65.6628						61.9667	--	--
					66.4454		73.2131	65.6785						62.017	--	--
					66.4885		73.3168	65.6814						62.0322	--	--
					66.495		73.3624	65.6814						62.0343	--	--
					66.5019		73.3624	65.6902						62.0705	--	--
					66.5584		73.3624	65.6902						62.0741	--	--
					66.5654		73.3993	65.6902						62.2125	--	--
					66.5681		73.4018	65.6902						62.2165	--	--
					66.5938		73.453	65.6973						62.2356	--	--
					66.6171		73.6164	65.7182						62.2511	--	--
					66.6253		73.7513	65.7205						62.2915	--	--
					66.6254		73.8392	65.7353						62.2993	--	--
					66.6673		74.0039	65.7431						62.3103	--	--
					66.6673		74.0329	65.8552						62.316	--	--
					66.6736		74.0453	65.8655						62.3832	--	--
					66.7021		74.0753	65.9165						62.3862	--	--
					66.7171		74.3261	65.956						62.3927	--	--
					66.7415		74.3762	65.956						62.4157	--	--
					66.747		74.3762	65.956						62.4249	--	--
					66.747		74.4461	65.956						62.4291	--	--
					66.8101		74.5325	65.956						62.4326	--	--
					66.8101		74.6031	65.9802						62.4435	--	--
					66.842		74.6564	65.9836						62.4513	--	--
					66.8495		74.6564	65.9998						62.5105	--	--
					66.9032		74.805	66.0079						62.5105	--	--
					66.9723		74.8511	66.0207						62.5911	--	--
					66.987		74.8636	66.027						62.6168	--	--
					66.987		74.9041	66.1282						62.6188	--	--
					66.995		74.9041	66.1331						62.6519	--	--
					67.0128		74.907	66.2896						62.7015	--	--
					67.0216		74.9742	66.3261						62.7118	--	--
					67.0841		75.073	66.336						62.7615	--	--
					67.1359		75.1346	66.3517						62.7895	--	--
					67.1968		75.2207	66.4527						62.8095	--	--
					67.2392		75.2496	66.5032						62.8226	--	--
					67.2665		75.2496	66.5208						62.8247	--	--
					67.2746		75.2496	66.5539						62.8974	--	--
					67.2983		75.2496	66.5892						62.9126	--	--
					67.2993		75.4036	66.6111						62.9168	--	--
					67.3263		75.4513	66.6111						62.9341	--	--
					67.4198		75.4513	66.6505						62.9517	--	--
					67.6743		75.4792	66.6625						63.0431	--	--
					67.7028		75.5332	66.6679						63.1078	--	--
					67.7372		75.6445	66.6761						63.1147	--	--
					67.7481		75.6445	66.6761						63.1357	--	--
					67.7595		75.7418	66.6851						63.1828	--	--
					67.7719		75.7978	66.6933						63.1911	--	--
					67.8204		75.9236	66.7105						63.1918	--	--
					67.8364		76.0248	66.7515						63.1976	--	--
					67.877		76.033	66.7519						63.2037	--	--
					67.877		76.043	66.8259						63.3251	--	--
					67.877		76.1677	66.8811						63.3285	--	--
					67.8905		76.3374	66.8976						63.3349	--	--
					67.9453		76.3437	66.9103						63.3525	--	--
					67.9453		76.6214	66.9103						63.4064	--	--
					67.9522		76.8313	66.9213						63.4843	--	--
					67.9585		76.8755	66.9406						63.4933	--	--
					67.9865		77.3087	66.9985						63.4955	--	--
					67.9898		77.3087	66.9985						63.5245	--	--
					68.0148		77.3277	67.005						63.6151	--	--
					68.0148		77.3382	67.005						63.6569	--	--
					68.0259		77.5877	67.0212						63.7046	--	--
					68.0336		77.9989	67.0325						63.7298	--	--
					68.1027		78.1318	67.1391						63.7689	--	--
					68.1499		78.2012	67.1562						63.7915	--	--
					68.1633		78.2951	67.1581						63.7915	--	--
					68.1705		78.3296	67.1587						63.8251	--	--
					68.2094		78.3296	67.1601						63.8256	--	--
					68.2151		78.3296	67.1874						63.8778	--	--
					68.2183		78.5016	67.2098						63.9025	--	--
					68.2508		78.5573	67.2098						63.907	--	--
					68.2532		79.2223	67.2175						63.9292	--	--
					68.2637		79.305	67.2449						63.9706	--	--
					68.3572		79.305	67.2449						63.984	--	--
					68.3731		79.3617	67.2643						63.984	--	--
					68.3731		79.5393	67.329						64.0361	--	--
					68.4503		79.6048	67.3292						64.053	--	--
					68.4538		79.6048	67.3537						64.0988	--	--
					68.4538		79.8788	67.4098						64.1087	--	--
					68.4538			67.4098						64.1192	--	--
					68.4848			67.4163						64.1659	--	--
					68.5002			67.4176						64.248	--	--
					68.5533			67.4587						64.3139	--	--
					68.5994			67.4613						64.3332	--	--
					68.5994			67.4613						64.3383	--	--
					68.6008			67.5121						64.395	--	--
					68.6425			67.5169						64.4165	--	--
					68.6484			67.54						64.4191	--	--
					68.6704			67.5436						64.4668	--	--
					68.7779			67.5436						64.4668	--	--
					68.7791			67.5664						64.4668	--	--
					68.823			67.5924						64.4926	--	--
					68.9005			67.6178						64.4972	--	--
					68.9271			67.6189						64.5501	--	--
					69.0504			67.627						64.566	--	--
					69.0504			67.6336						64.599	--	--
					69.0737			67.649						64.6599	--	--
					69.0879			67.649						64.6649	--	--
					69.0932			67.6547						64.6922	--	--
					69.0932			67.6576						64.6967	--	--
					69.1007			67.661						64.7625	--	--
					69.1015			67.6904						64.7687	--	--
					69.1015			67.6907						64.8076	--	--
					69.1015			67.6907						64.8166	--	--
					69.1038			67.7335						64.8521	--	--
					69.2563			67.7881						64.879	--	--
					69.2563			67.7887						64.8824	--	--
					69.2959			67.7887						64.9102	--	--
					69.3406			67.8707						64.914	--	--
					69.367			67.8851						64.9222	--	--
					69.3802			67.9114						64.9564	--	--
					69.3802			67.9396						65.0177	--	--
					69.3802			67.9714						65.0241	--	--
					69.3802			68.0225						65.2561	--	--
					69.3972			68.0374						65.2695	--	--
					69.4262			68.0405						65.2805	--	--
					69.4262			68.0601						65.3277	--	--
					69.444			68.0851						65.3815	--	--
					69.4522			68.0851						65.4122	--	--
					69.5222			68.0851						65.4252	--	--
					69.5331			68.1178						65.4386	--	--
					69.5509			68.1248						65.4466	--	--
					69.6081			68.1315						65.4555	--	--
					69.6263			68.1463						65.4574	--	--
					69.6263			68.1507						65.527	--	--
					69.7156			68.1714						65.5291	--	--
					69.7156			68.1967						65.5643	--	--
					69.7522			68.2044						65.6419	--	--
					69.7637			68.2141						65.643	--	--
					69.8078			68.2162						65.643	--	--
					69.8238			68.2914						65.6449	--	--
					69.8377			68.3884						65.7016	--	--
					69.8928			68.3973						65.7243	--	--
					69.9988			68.3973						65.7757	--	--
					69.9988			68.4382						65.7868	--	--
					70.014			68.4545						65.8564	--	--
					70.0479			68.4545						65.92	--	--
					70.0479			68.5037						65.9259	--	--
					70.0775			68.5081						65.9265	--	--
					70.1176			68.5353						65.9395	--	--
					70.1663			68.5721						65.948	--	--
					70.1791			68.5721						65.9907	--	--
					70.2158			68.5853						66.0139	--	--
					70.2158			68.5853						66.03	--	--
					70.251			68.6245						66.03	--	--
					70.2839			68.6268						66.1079	--	--
					70.2839			68.6543						66.1132	--	--
					70.3114			68.6832						66.1578	--	--
					70.3546			68.7365						66.2105	--	--
					70.3891			68.7365						66.2277	--	--
					70.4099			68.7365						66.2321	--	--
					70.528			68.7867						66.3327	--	--
					70.585			68.7929						66.3807	--	--
					70.63			68.7953						66.4107	--	--
					70.6876			68.7953						66.4267	--	--
					70.6876			68.8332						66.4899	--	--
					70.7891			68.8413						66.5067	--	--
					70.7891			68.8622						66.5173	--	--
					70.7891			68.8622						66.5271	--	--
					70.7938			68.8747						66.5618	--	--
					70.8115			68.9028						66.6298	--	--
					70.8191			68.9136						66.6984	--	--
					70.8354			68.934						66.6984	--	--
					70.8535			69.0387						66.7199	--	--
					70.8535			69.1489						66.7391	--	--
					70.949			69.2211						66.7968	--	--
					70.949			69.2211						66.8683	--	--
					71.0158			69.2647						66.9407	--	--
					71.0211			69.2834						66.9449	--	--
					71.0267			69.3068						67.0011	--	--
					71.0827			69.3068						67.0011	--	--
					71.1039			69.3074						67.0615	--	--
					71.1744			69.3077						67.1181	--	--
					71.1744			69.3156						67.1243	--	--
					71.1766			69.3156						67.1386	--	--
					71.2387			69.3348						67.1953	--	--
					71.3334			69.3397						67.1978	--	--
					71.4537			69.3466						67.2153	--	--
					71.5998			69.3738						67.2429	--	--
					71.6188			69.422						67.2429	--	--
					71.7464			69.422						67.2922	--	--
					71.8396			69.4495						67.2969	--	--
					71.8966			69.4953						67.3017	--	--
					71.9011			69.5474						67.3173	--	--
					71.9147			69.5474						67.3264	--	--
					71.9425			69.5663						67.3462	--	--
					71.9884			69.577						67.3645	--	--
					72.027			69.577						67.4218	--	--
					72.0507			69.5824						67.4675	--	--
					72.1578			69.6372						67.4717	--	--
					72.1768			69.6632						67.491	--	--
					72.2601			69.669						67.516	--	--
					72.3192			69.6885						67.5208	--	--
					72.3192			69.7128						67.5236	--	--
					72.3192			69.7128						67.5392	--	--
					72.3671			69.7359						67.662	--	--
					72.3869			69.765						67.6627	--	--
					72.4262			69.7944						67.7023	--	--
					72.4578			69.8115						67.7998	--	--
					72.4925			69.8585						67.819	--	--
					72.4925			69.8585						67.8306	--	--
					72.4925			69.8612						67.8589	--	--
					72.4925			69.8703						67.9169	--	--
					72.5017			69.8751						67.9169	--	--
					72.6815			69.8928						68.1472	--	--
					72.719			69.9193						68.1519	--	--
					72.719			69.921						68.2092	--	--
					72.7615			69.9696						68.2136	--	--
					72.7892			69.9696						68.2136	--	--
					72.7892			70.0826						68.2431	--	--
					72.8406			70.0826						68.2595	--	--
					72.8997			70.0826						68.3502	--	--
					73.0902			70.1026						68.3836	--	--
					73.1146			70.1237						68.3861	--	--
					73.1292			70.2616						68.3906	--	--
					73.231			70.279						68.4703	--	--
					73.2579			70.2866						68.5885	--	--
					73.3655			70.3531						68.6924	--	--
					73.5039			70.3877						68.7288	--	--
					73.5312			70.3919						68.7483	--	--
					73.5529			70.4197						68.7752	--	--
					73.6122			70.4492						68.7942	--	--
					73.6164			70.4705						68.8381	--	--
					73.6164			70.5116						68.8508	--	--
					73.6164			70.5116						69.1719	--	--
					73.7068			70.5206						69.1971	--	--
					73.7068			70.5206						69.2036	--	--
					73.7498			70.5298						69.3089	--	--
					73.7513			70.5303						69.41	--	--
					73.7513			70.5635						69.4595	--	--
					73.831			70.5635						69.4958	--	--
					73.8637			70.5977						69.6122	--	--
					73.8637			70.6196						69.625	--	--
					73.9047			70.6405						69.7072	--	--
					73.9047			70.6458						69.7126	--	--
					73.9855			70.6535						69.8144	--	--
					74.3261			70.66						69.8958	--	--
					74.3261			70.66						69.9033	--	--
					74.3261			70.6695						69.9946	--	--
					74.3409			70.8264						69.9986	--	--
					74.3762			70.8688						70.0879	--	--
					74.3809			70.927						70.0879	--	--
					74.4601			70.927						70.1478	--	--
					74.5325			70.9495						70.2341	--	--
					74.5325			70.9579						70.2399	--	--
					74.6564			70.9579						70.2817	--	--
					74.6564			70.9718						70.3093	--	--
					74.6564			70.9786						70.4117	--	--
					74.6564			70.9786						70.4952	--	--
					74.69			71.1135						70.6838	--	--
					74.7679			71.1988						70.7549	--	--
					74.7679			71.1988						70.8162	--	--
					74.8511			71.1988						70.8242	--	--
					74.874			71.2003						70.8486	--	--
					74.9041			71.3013						70.8772	--	--
					74.9041			71.355						70.8874	--	--
					74.9041			71.355						70.9152	--	--
					74.9041			71.3657						70.9152	--	--
					74.9047			71.4451						70.9195	--	--
					74.9887			71.459						70.9195	--	--
					74.9949			71.4622						70.9548	--	--
					75.0668			71.4628						70.9548	--	--
					75.1541			71.4663						70.9989	--	--
					75.1541			71.656						70.9989	--	--
					75.1541			71.6652						71.1103	--	--
					75.1592			71.7113						71.1103	--	--
					75.2207			71.7305						71.2242	--	--
					75.3951			71.7311						71.2242	--	--
					75.4331			71.7394						71.2948	--	--
					75.4513			71.7604						71.2948	--	--
					75.4513			71.8299						71.2967	--	--
					75.5332			71.842						71.2967	--	--
					75.5332			71.842						71.2982	--	--
					75.5332			71.857						71.2982	--	--
					75.6205			71.8724						71.4008	--	--
					75.6205			71.8724						71.4008	--	--
					75.7742			71.8726						71.5013	--	--
					75.9404			71.8822						71.5013	--	--
					76.026			71.9736						71.5254	--	--
					76.026			71.9888						71.5254	--	--
					76.4722			72.0363						71.5517	--	--
					76.5453			72.0807						71.5517	--	--
					76.6437			72.0844						71.562	--	--
					76.6835			72.1181						71.562	--	--
					76.7988			72.1236						71.586	--	--
					76.8011			72.1353						71.586	--	--
					77.0118			72.1649						71.6108	--	--
					77.0118			72.1781						71.6108	--	--
					77.0917			72.2079						71.6135	--	--
					77.1574			72.2083						71.6135	--	--
					77.2345			72.21						71.6626	--	--
					77.3681			72.3106						71.6626	--	--
					77.5751			72.3106						71.756	--	--
					77.7117			72.3106						71.756	--	--
					77.7263			72.3243						71.9763	--	--
					77.734			72.4385						71.9763	--	--
					78.0384			72.4385						72.0185	--	--
					78.0447			72.4651						72.0185	--	--
					78.0447			72.4651						72.0185	--	--
					78.1318			72.4754						72.0185	--	--
					78.2012			72.4845						72.0245	--	--
					78.2012			72.5073						72.0245	--	--
					78.326			72.5368						72.0403	--	--
					78.4023			72.5421						72.0403	--	--
					78.4144			72.5707						72.4873	--	--
					78.5101			72.5837						72.4873	--	--
					78.5697			72.5837						72.6258	--	--
					78.5736			72.649						72.6258	--	--
					78.8327			72.6629						72.65	--	--
					79.1302			72.6629						72.65	--	--
					79.1302			72.7145						72.65	--	--
					79.2223			72.7294						72.65	--	--
					79.3617			72.73						72.6843	--	--
					79.5203			72.7599						72.6843	--	--
					79.6048			72.7696						72.7844	--	--
					79.8392			72.7833						72.7844	--	--
					79.8788			72.8015						72.8948	--	--
								72.8015						72.8948	--	--
								72.8015						73.1179	--	--
								72.8111						73.1179	--	--
								72.8402						73.1859	--	--
								72.8542						73.1859	--	--
								72.8542						73.4025	--	--
								72.8931						73.4025	--	--
								72.9674						73.4466	--	--
								72.983						73.4466	--	--
								72.9887						73.9318	--	--
								72.9941						73.9318	--	--
								73.0141						73.9674	--	--
								73.0165						73.9674	--	--
								73.3728						74.009	--	--
								73.3807						74.009	--	--
								73.3807						74.009	--	--
								73.3968						74.009	--	--
								73.4064						74.0924	--	--
								73.4089						74.0924	--	--
								73.4089						74.2458	--	--
								73.4089						74.2458	--	--
								73.4243						74.2676	--	--
								73.4362						74.2676	--	--
								73.4362						74.3157	--	--
								73.4362						74.3157	--	--
								73.4981						74.4482	--	--
								73.5225						74.4482	--	--
								73.5567						74.7619	--	--
								73.5696						74.7619	--	--
								73.5809						74.8571	--	--
								73.6229						74.8571	--	--
								73.6257						75.0125	--	--
								73.6883						75.0125	--	--
								73.7089						75.0623	--	--
								73.7095						75.0623	--	--
								73.7807						75.0623	--	--
								73.803						75.0808	--	--
								73.803						75.0808	--	--
								73.803						75.0808	--	--
								73.8809						75.2552	--	--
								73.9199						75.2552	--	--
								73.9199						75.2552	--	--
								73.9199						75.262	--	--
								73.9521						75.262	--	--
								74.0635						75.262	--	--
								74.0668						75.366	--	--
								74.0668						75.366	--	--
								74.0908						75.366	--	--
								74.1694						75.4956	--	--
								74.2199						75.4956	--	--
								74.2206						75.4956	--	--
								74.2839						75.5287	--	--
								74.2965						75.5287	--	--
								74.3022						75.5287	--	--
								74.3075						75.597	--	--
								74.3645						75.597	--	--
								74.3652						75.597	--	--
								74.393						75.6209	--	--
								74.4431						75.6209	--	--
								74.4512						75.6209	--	--
								74.4978						75.6937	--	--
								74.5508						75.6937	--	--
								74.5636						75.6937	--	--
								74.6057						75.8694	--	--
								74.6746						75.8694	--	--
								74.6746						75.8694	--	--
								74.7749						75.8973	--	--
								74.8566						75.8973	--	--
								74.9436						75.8973	--	--
								74.9532						76.0351	--	--
								74.9532						76.0351	--	--
								74.9678						76.0351	--	--
								74.9678						76.1291	--	--
								75.0074						76.1291	--	--
								75.0074						76.1291	--	--
								75.0074						76.6547	--	--
								75.0536						76.6547	--	--
								75.0581						76.6547	--	--
								75.08						76.8319	--	--
								75.08						76.8319	--	--
								75.0985						76.8319	--	--
								75.1192						77.1146	--	--
								75.1192						77.1146	--	--
								75.1727						77.1146	--	--
								75.1732						77.3094	--	--
								75.2211						77.3094	--	--
								75.2395						77.3094	--	--
								75.2395						77.325	--	--
								75.2404						77.325	--	--
								75.2404						77.325	--	--
								75.3168						77.3724	--	--
								75.3365						77.3724	--	--
								75.3365						77.3724	--	--
								75.3627						77.8942	--	--
								75.3627						77.8942	--	--
								75.4371						77.8942	--	--
								75.4371						77.9482	--	--
								75.4414						77.9482	--	--
								75.4767						77.9482	--	--
								75.4774						78.0636	--	--
								75.542						78.0636	--	--
								75.5585						78.0636	--	--
								75.5585						78.2311	--	--
								75.6364						78.2311	--	--
								75.6606						78.2311	--	--
								75.6903						78.5908	--	--
								75.7299						78.5908	--	--
								75.8143						78.5908	--	--
								75.8489						79.0863	--	--
								75.8592						79.0863	--	--
								75.8592						79.0863	--	--
								75.8853						79.3546	--	--
								75.8853						79.3546	--	--
								75.8853						79.3546	--	--
								75.9272						79.5487	--	--
								75.9519						79.5487	--	--
								76.0073						79.5487	--	--
								76.0235							--	--
								76.1425							--	--
								76.1838							--	--
								76.2662							--	--
								76.3288							--	--
								76.3288							--	--
								76.3426							--	--
								76.3881							--	--
								76.4555							--	--
								76.4727							--	--
								76.4727							--	--
								76.4838							--	--
								76.6099							--	--
								76.6377	--	--	--	--	--	--	--	--
								76.6493	--	--	--	--	--	--	--	--
								76.6493	--	--	--	--	--	--	--	--
								76.6499	--	--	--	--	--	--	--	--
								76.6715	--	--	--	--	--	--	--	--
								76.7227	--	--	--	--	--	--	--	--
								76.7227	--	--	--	--	--	--	--	--
								76.7303	--	--	--	--	--	--	--	--
								76.7446	--	--	--	--	--	--	--	--
								76.8287	--	--	--	--	--	--	--	--
								76.9265	--	--	--	--	--	--	--	--
								76.9436	--	--	--	--	--	--	--	--
								76.9465	--	--	--	--	--	--	--	--
								76.9657	--	--	--	--	--	--	--	--
								77.0147	--	--	--	--	--	--	--	--
								77.0946	--	--	--	--	--	--	--	--
								77.1412	--	--	--	--	--	--	--	--
								77.1421	--	--	--	--	--	--	--	--
								77.1546	--	--	--	--	--	--	--	--
								77.1762	--	--	--	--	--	--	--	--
								77.1895	--	--	--	--	--	--	--	--
								77.1895	--	--	--	--	--	--	--	--
								77.2069	--	--	--	--	--	--	--	--
								77.5459	--	--	--	--	--	--	--	--
								77.6338	--	--	--	--	--	--	--	--
								77.6727	--	--	--	--	--	--	--	--
								77.6901	--	--	--	--	--	--	--	--
								77.6901	--	--	--	--	--	--	--	--
								77.6964	--	--	--	--	--	--	--	--
								77.6964	--	--	--	--	--	--	--	--
								77.6964	--	--	--	--	--	--	--	--
								77.6964	--	--	--	--	--	--	--	--
								77.7029	--	--	--	--	--	--	--	--
								77.8489	--	--	--	--	--	--	--	--
								77.9601	--	--	--	--	--	--	--	--
								78.0026	--	--	--	--	--	--	--	--
								78.0094	--	--	--	--	--	--	--	--
								78.0905	--	--	--	--	--	--	--	--
								78.211	--	--	--	--	--	--	--	--
								78.248	--	--	--	--	--	--	--	--
								78.2841	--	--	--	--	--	--	--	--
								78.3589	--	--	--	--	--	--	--	--
								78.3589	--	--	--	--	--	--	--	--
								78.3589	--	--	--	--	--	--	--	--
								78.4656	--	--	--	--	--	--	--	--
								78.5079	--	--	--	--	--	--	--	--
								78.5257	--	--	--	--	--	--	--	--
								78.6014	--	--	--	--	--	--	--	--
								78.7538	--	--	--	--	--	--	--	--
								78.7545	--	--	--	--	--	--	--	--
								78.789	--	--	--	--	--	--	--	--
								78.789	--	--	--	--	--	--	--	--
								78.8482	--	--	--	--	--	--	--	--
								78.9107	--	--	--	--	--	--	--	--
								78.9107	--	--	--	--	--	--	--	--
								78.9107	--	--	--	--	--	--	--	--
								78.9239	--	--	--	--	--	--	--	--
								79.0343	--	--	--	--	--	--	--	--
								79.0343	--	--	--	--	--	--	--	--
								79.0613	--	--	--	--	--	--	--	--
								79.115	--	--	--	--	--	--	--	--
								79.1242	--	--	--	--	--	--	--	--
								79.1242	--	--	--	--	--	--	--	--
								79.3101	--	--	--	--	--	--	--	--
								79.3704	--	--	--	--	--	--	--	--
								79.446	--	--	--	--	--	--	--	--
								79.4894	--	--	--	--	--	--	--	--
								79.4894	--	--	--	--	--	--	--	--
								79.5057	--	--	--	--	--	--	--	--
								79.5824	--	--	--	--	--	--	--	--
								79.6027	--	--	--	--	--	--	--	--
								79.6686	--	--	--	--	--	--	--	--
								79.6686	--	--	--	--	--	--	--	--
								79.6758	--	--	--	--	--	--	--	--
								79.6758	--	--	--	--	--	--	--	--
								79.6758	--	--	--	--	--	--	--	--
								79.6758	--	--	--	--	--	--	--	--
								79.6948	--	--	--	--	--	--	--	--
								79.6948	--	--	--	--	--	--	--	--
								79.7137	--	--	--	--	--	--	--	--
								79.7137	--	--	--	--	--	--	--	--
								79.7826	--	--	--	--	--	--	--	--
								79.7826	--	--	--	--	--	--	--	--
								79.8028	--	--	--	--	--	--	--	--
								79.8028	--	--	--	--	--	--	--	--
								79.8645	--	--	--	--	--	--	--	--
								79.8645	--	--	--	--	--	--	--	--
								79.9255	--	--	--	--	--	--	--	--
								79.9255	--	--	--	--	--	--	--	--
								79.9566	--	--	--	--	--	--	--	--
								79.9566	--	--	--	--	--	--	--	--
									--	--	--	--	--	--	--	--
									--	--	--	--	--	--	--	--
									--	--	--	--	--	--	--	--
									--	--	--	--	--	--	--	--
									--	--	--	--	--	--	--	--
